# Supplementary material for: Dynamic mechanochemical feedback between curved membranes and BAR protein self-organization
Source: Nat Commun. 2021 Nov 12;12:6550. doi: 10.1038/s41467-021-26591-3 (PMC8589976; doi:10.1038/s41467-021-26591-3)
Supplement: Supplementary file 25 — Supplementary software 1 [file 41467_2021_26591_MOESM25_ESM.zip]

Archive with 267 entries (257 files):
- Supplementary Software 1/MainScript.m
- Supplementary Software 1/Functionals/Area_functional.m
- Supplementary Software 1/Functionals/Bias_Curvature_Nov_NBAR.m
- Supplementary Software 1/Functionals/Curvature_functional_micro_Reg.m
- Supplementary Software 1/Functionals/Deviator_functional_Nov_NBAR.m
- Supplementary Software 1/Functionals/find_S.m
- Supplementary Software 1/Functionals/fminunc_S.m
- Supplementary Software 1/Functionals/Func_S.m
- Supplementary Software 1/Functionals/Func_S_NBAR.m
- Supplementary Software 1/Functionals/Func_S_Nov_NBAR.m
- Supplementary Software 1/Functionals/Func_theta2_model2_micro.m
- Supplementary Software 1/Functionals/Func_theta2_NBAR.m
- Supplementary Software 1/Functionals/Func_theta2_Nov_NBAR.m
- Supplementary Software 1/Functionals/Gradient_Density.m
- Supplementary Software 1/Functionals/Gradient_Density_S.m
- Supplementary Software 1/Functionals/Gradient_theta2.m
- Supplementary Software 1/Functionals/Incremental_Mech_Press_Rayleighian.m
- Supplementary Software 1/Functionals/Incremental_Mech_Rayleighian_Nov_NBAR_cup.m
- Supplementary Software 1/Functionals/Incremental_mem_diss.m
- Supplementary Software 1/Functionals/incremental_potential_dic.m
- Supplementary Software 1/Functionals/localArea_functional.m
- Supplementary Software 1/Functionals/localArea_functional_core.m
- Supplementary Software 1/Functionals/localArea_functional_core.prj
- Supplementary Software 1/Functionals/localArea_functional_core_mex.mexa64
- Supplementary Software 1/Functionals/matrix_Jac_S_fminunc.m
- Supplementary Software 1/Functionals/matrix_Jac_S_NBAR.m
- Supplementary Software 1/Functionals/matrix_Jac_S_Nov_NBAR.m
- Supplementary Software 1/Functionals/matrix_Jac_theta2_model2_micro.m
- Supplementary Software 1/Functionals/matrix_Jac_theta2_NBAR.m
- Supplementary Software 1/Functionals/matrix_Jac_theta2_Nov_NBAR.m
- Supplementary Software 1/Functionals/Nonlin_constr.m
- Supplementary Software 1/Functionals/Nonlin_constr_press.m
- Supplementary Software 1/Functionals/Nonlin_constr_pressure_NBAR.m
- Supplementary Software 1/Functionals/Nov_Residual_NBAR.m
- Supplementary Software 1/Functionals/nterpolate_func_2.m
- Supplementary Software 1/Functionals/objfun.m
- Supplementary Software 1/Functionals/objfun_model2.m
- Supplementary Software 1/Functionals/objfun_model2_micro.m
- Supplementary Software 1/Functionals/objfun_S.m
- Supplementary Software 1/Functionals/objfun_S_NBAR.m
- Supplementary Software 1/Functionals/objfun_S_Nov_NBAR.m
- Supplementary Software 1/Functionals/objfun_theta_NBAR.m
- Supplementary Software 1/Functionals/objfun_theta_Nov_NBAR.m
- Supplementary Software 1/Functionals/Order_parameter.m
- Supplementary Software 1/Functionals/reaction_Energy_model2.m
- Supplementary Software 1/Functionals/Residual_3sorption_micro.m
- Supplementary Software 1/Functionals/Residual_NBAR.m
- Supplementary Software 1/Functionals/Residual_S_fminunc.m
- Supplementary Software 1/Functionals/Residual_S_NBAR.m
- Supplementary Software 1/Functionals/Residual_S_Nov_NBAR.m
- Supplementary Software 1/Functionals/Residual_theta2_micro.m
- Supplementary Software 1/Functionals/Residual_theta2_model2.m
- Supplementary Software 1/Functionals/Residual_theta2_model2_micro.m
- Supplementary Software 1/Functionals/Residual_theta2_Nov_NBAR.m
- Supplementary Software 1/Functionals/total_mass.m
- Supplementary Software 1/Functionals/Volume_functional.m
- Supplementary Software 1/Functionals/Volume_functional_support.m
- Supplementary Software 1/input_shape/sphere_R_250.mat
- Supplementary Software 1/input_shape/sphere_R_500.mat
- Supplementary Software 1/input_shape/sphere_R_750.mat
- Supplementary Software 1/input_shape/tube_L_2_2.mat
- Supplementary Software 1/input_shape/tube_L_3.mat
- Supplementary Software 1/input_shape/tube_L_5_2.mat
- Supplementary Software 1/Interpolation_Geometry/auxiliary_calculations_NBAR.m
- Supplementary Software 1/Interpolation_Geometry/.svn/entries
- Supplementary Software 1/Interpolation_Geometry/.svn/prop-base/
- Supplementary Software 1/Interpolation_Geometry/.svn/props/
- Supplementary Software 1/Interpolation_Geometry/.svn/text-base/auxiliary_calculations.m.svn-base
- Supplementary Software 1/Interpolation_Geometry/.svn/text-base/Bsp.m.svn-base
- Supplementary Software 1/Interpolation_Geometry/.svn/text-base/evaluate_BSp.m.svn-base
- Supplementary Software 1/Interpolation_Geometry/.svn/text-base/gaquad.m.svn-base
- Supplementary Software 1/Interpolation_Geometry/.svn/text-base/interpolate.m.svn-base
- Supplementary Software 1/Interpolation_Geometry/.svn/text-base/loworder_Bsp.m.svn-base
- Supplementary Software 1/Interpolation_Geometry/.svn/text-base/loworder_Bsp_generic.m.svn-base
- Supplementary Software 1/Interpolation_Geometry/.svn/text-base/loworder_Bsp_todelete.m.svn-base
- Supplementary Software 1/Interpolation_Geometry/.svn/text-base/precal_gauss.m.svn-base
- Supplementary Software 1/Interpolation_Geometry/.svn/text-base/precal_gauss_log.m.svn-base
- Supplementary Software 1/Interpolation_Geometry/.svn/text-base/precal_generic.m.svn-base
- Supplementary Software 1/Interpolation_Geometry/.svn/text-base/precal_generic_.m.svn-base
- Supplementary Software 1/Interpolation_Geometry/.svn/tmp/prop-base/
- Supplementary Software 1/Interpolation_Geometry/.svn/tmp/props/
- Supplementary Software 1/Interpolation_Geometry/.svn/tmp/text-base/
- Supplementary Software 1/Interpolation_Geometry/codegen/mex/evaluate_BSp/_coder_evaluate_BSp_api.o
- Supplementary Software 1/Interpolation_Geometry/codegen/mex/evaluate_BSp/html/_coder_evaluate_BSp_api_c.html
- Supplementary Software 1/Interpolation_Geometry/codegen/mex/evaluate_BSp/html/resources/cc_sourcecodec.png
- Supplementary Software 1/Interpolation_Geometry/codegen/mex/evaluate_BSp/html/resources/css/coder_app.css
- Supplementary Software 1/Interpolation_Geometry/codegen/mex/evaluate_BSp/html/resources/jQuery/jquery.hotkeys-0.7.8.js
- Supplementary Software 1/Interpolation_Geometry/codegen/mex/evaluate_BSp/html/resources/jQuery/jquery.tablesorter.mod.js
- Supplementary Software 1/Interpolation_Geometry/codegen/mex/evaluate_BSp/html/resources/jQuery/jquery-1.3.2.min.js
- Supplementary Software 1/Interpolation_Geometry/codegen/mex/evaluate_BSp/html/resources/jQuery/jquery-ui-1.7.custom.min.js
- Supplementary Software 1/Interpolation_Geometry/codegen/mex/evaluate_BSp/html/resources/jQuery/ui.resizable.css
- Supplementary Software 1/Interpolation_Geometry/codegen/mex/evaluate_BSp/html/resources/js/coder_app.js
- Supplementary Software 1/Interpolation_Geometry/codegen/mex/evaluate_BSp/html/resources/collapsible.gif
- Supplementary Software 1/Interpolation_Geometry/codegen/mex/evaluate_BSp/html/resources/collapsible-last.gif
- Supplementary Software 1/Interpolation_Geometry/codegen/mex/evaluate_BSp/html/resources/cs_document_check.png
- Supplementary Software 1/Interpolation_Geometry/codegen/mex/evaluate_BSp/html/resources/cs_document_error.png
- Supplementary Software 1/Interpolation_Geometry/codegen/mex/evaluate_BSp/html/resources/cs_document_warning.png
- Supplementary Software 1/Interpolation_Geometry/codegen/mex/evaluate_BSp/html/resources/cs_folder_close_check.png
- Supplementary Software 1/Interpolation_Geometry/codegen/mex/evaluate_BSp/html/resources/cs_folder_close_error.png
- Supplementary Software 1/Interpolation_Geometry/codegen/mex/evaluate_BSp/html/resources/cs_folder_close_warning.png
- Supplementary Software 1/Interpolation_Geometry/codegen/mex/evaluate_BSp/html/resources/cs_folder_open_check.png
- Supplementary Software 1/Interpolation_Geometry/codegen/mex/evaluate_BSp/html/resources/cs_folder_open_error.png
- Supplementary Software 1/Interpolation_Geometry/codegen/mex/evaluate_BSp/html/resources/cs_folder_open_warning.png
- Supplementary Software 1/Interpolation_Geometry/codegen/mex/evaluate_BSp/html/resources/emcvhtml.js
- Supplementary Software 1/Interpolation_Geometry/codegen/mex/evaluate_BSp/html/resources/eml_report.css
- Supplementary Software 1/Interpolation_Geometry/codegen/mex/evaluate_BSp/html/resources/eml_report_interactions.js
- Supplementary Software 1/Interpolation_Geometry/codegen/mex/evaluate_BSp/html/resources/eml_report_layout.js
- Supplementary Software 1/Interpolation_Geometry/codegen/mex/evaluate_BSp/html/resources/Error_document.gif
- Supplementary Software 1/Interpolation_Geometry/codegen/mex/evaluate_BSp/html/resources/expandable.gif
- Supplementary Software 1/Interpolation_Geometry/codegen/mex/evaluate_BSp/html/resources/expandable-last.gif
- Supplementary Software 1/Interpolation_Geometry/codegen/mex/evaluate_BSp/html/resources/Fatal_document.gif
- Supplementary Software 1/Interpolation_Geometry/codegen/mex/evaluate_BSp/html/resources/folderclosed.gif
- Supplementary Software 1/Interpolation_Geometry/codegen/mex/evaluate_BSp/html/resources/folderopen.gif
- Supplementary Software 1/Interpolation_Geometry/codegen/mex/evaluate_BSp/html/resources/help.png
- Supplementary Software 1/Interpolation_Geometry/codegen/mex/evaluate_BSp/html/resources/hilite_warning.png
- Supplementary Software 1/Interpolation_Geometry/codegen/mex/evaluate_BSp/html/resources/inspect.html
- Supplementary Software 1/Interpolation_Geometry/codegen/mex/evaluate_BSp/html/resources/leaf.gif
- Supplementary Software 1/Interpolation_Geometry/codegen/mex/evaluate_BSp/html/resources/leaf-last.gif
- Supplementary Software 1/Interpolation_Geometry/codegen/mex/evaluate_BSp/html/resources/matlab-report-styles.css
- Supplementary Software 1/Interpolation_Geometry/codegen/mex/evaluate_BSp/html/resources/mhighlight.css
- Supplementary Software 1/Interpolation_Geometry/codegen/mex/evaluate_BSp/html/resources/nav.html
- Supplementary Software 1/Interpolation_Geometry/codegen/mex/evaluate_BSp/html/resources/navToolbar.html
- Supplementary Software 1/Interpolation_Geometry/codegen/mex/evaluate_BSp/html/resources/nolines_minus.gif
- Supplementary Software 1/Interpolation_Geometry/codegen/mex/evaluate_BSp/html/resources/nolines_plus.gif
- Supplementary Software 1/Interpolation_Geometry/codegen/mex/evaluate_BSp/html/resources/range_highlighter.js
- Supplementary Software 1/Interpolation_Geometry/codegen/mex/evaluate_BSp/html/resources/right_arrow.gif
- Supplementary Software 1/Interpolation_Geometry/codegen/mex/evaluate_BSp/html/resources/rtwannotate.js
- Supplementary Software 1/Interpolation_Geometry/codegen/mex/evaluate_BSp/html/resources/rtwhilite.js
- Supplementary Software 1/Interpolation_Geometry/codegen/mex/evaluate_BSp/html/resources/rtwmsg.html
- Supplementary Software 1/Interpolation_Geometry/codegen/mex/evaluate_BSp/html/resources/rtwreport.css
- Supplementary Software 1/Interpolation_Geometry/codegen/mex/evaluate_BSp/html/resources/rtwreport_utils.js
- Supplementary Software 1/Interpolation_Geometry/codegen/mex/evaluate_BSp/html/resources/rtwshrink.js
- Supplementary Software 1/Interpolation_Geometry/codegen/mex/evaluate_BSp/html/resources/search.js
- Supplementary Software 1/Interpolation_Geometry/codegen/mex/evaluate_BSp/html/resources/spinner.gif
- Supplementary Software 1/Interpolation_Geometry/codegen/mex/evaluate_BSp/html/resources/status_failed.png
- Supplementary Software 1/Interpolation_Geometry/codegen/mex/evaluate_BSp/html/resources/status_passed.png
- Supplementary Software 1/Interpolation_Geometry/codegen/mex/evaluate_BSp/html/resources/status_warning.png
- Supplementary Software 1/Interpolation_Geometry/codegen/mex/evaluate_BSp/html/resources/tablesorter_bkgrd.png
- Supplementary Software 1/Interpolation_Geometry/codegen/mex/evaluate_BSp/html/resources/texture_blue.png
- Supplementary Software 1/Interpolation_Geometry/codegen/mex/evaluate_BSp/html/resources/texture_gray1.png
- Supplementary Software 1/Interpolation_Geometry/codegen/mex/evaluate_BSp/html/resources/texture_gray2.png
- Supplementary Software 1/Interpolation_Geometry/codegen/mex/evaluate_BSp/html/resources/Warning_document.gif
- Supplementary Software 1/Interpolation_Geometry/codegen/mex/evaluate_BSp/html/resources/webview_codegen.js
- Supplementary Software 1/Interpolation_Geometry/codegen/mex/evaluate_BSp/html/_coder_evaluate_BSp_api_h.html
- Supplementary Software 1/Interpolation_Geometry/codegen/mex/evaluate_BSp/html/_coder_evaluate_BSp_info_c.html
- Supplementary Software 1/Interpolation_Geometry/codegen/mex/evaluate_BSp/html/_coder_evaluate_BSp_info_h.html
- Supplementary Software 1/Interpolation_Geometry/codegen/mex/evaluate_BSp/html/_coder_evaluate_BSp_mex_c.html
- Supplementary Software 1/Interpolation_Geometry/codegen/mex/evaluate_BSp/html/_coder_evaluate_BSp_mex_h.html
- Supplementary Software 1/Interpolation_Geometry/codegen/mex/evaluate_BSp/html/contents_file.tmp
- Supplementary Software 1/Interpolation_Geometry/codegen/mex/evaluate_BSp/html/evaluate_BSp_buildlog1.html
- Supplementary Software 1/Interpolation_Geometry/codegen/mex/evaluate_BSp/html/evaluate_BSp_buildlog2.html
- Supplementary Software 1/Interpolation_Geometry/codegen/mex/evaluate_BSp/html/evaluate_BSp_buildlog3.html
- Supplementary Software 1/Interpolation_Geometry/codegen/mex/evaluate_BSp/html/evaluate_BSp_buildlog4.html
- Supplementary Software 1/Interpolation_Geometry/codegen/mex/evaluate_BSp/html/evaluate_BSp_c.html
- Supplementary Software 1/Interpolation_Geometry/codegen/mex/evaluate_BSp/html/evaluate_BSp_data_c.html
- Supplementary Software 1/Interpolation_Geometry/codegen/mex/evaluate_BSp/html/evaluate_BSp_data_h.html
- Supplementary Software 1/Interpolation_Geometry/codegen/mex/evaluate_BSp/html/evaluate_BSp_emxutil_c.html
- Supplementary Software 1/Interpolation_Geometry/codegen/mex/evaluate_BSp/html/evaluate_BSp_emxutil_h.html
- Supplementary Software 1/Interpolation_Geometry/codegen/mex/evaluate_BSp/html/evaluate_BSp_h.html
- Supplementary Software 1/Interpolation_Geometry/codegen/mex/evaluate_BSp/html/evaluate_BSp_initialize_c.html
- Supplementary Software 1/Interpolation_Geometry/codegen/mex/evaluate_BSp/html/evaluate_BSp_initialize_h.html
- Supplementary Software 1/Interpolation_Geometry/codegen/mex/evaluate_BSp/html/evaluate_BSp_terminate_c.html
- Supplementary Software 1/Interpolation_Geometry/codegen/mex/evaluate_BSp/html/evaluate_BSp_terminate_h.html
- Supplementary Software 1/Interpolation_Geometry/codegen/mex/evaluate_BSp/html/evaluate_BSp_types_h.html
- Supplementary Software 1/Interpolation_Geometry/codegen/mex/evaluate_BSp/html/evaluate_BSp1_mcode.html
- Supplementary Software 1/Interpolation_Geometry/codegen/mex/evaluate_BSp/html/evaluate_BSp1_watch.html
- Supplementary Software 1/Interpolation_Geometry/codegen/mex/evaluate_BSp/html/exported_values.mat
- Supplementary Software 1/Interpolation_Geometry/codegen/mex/evaluate_BSp/html/hilite_warning.png
- Supplementary Software 1/Interpolation_Geometry/codegen/mex/evaluate_BSp/html/index.css
- Supplementary Software 1/Interpolation_Geometry/codegen/mex/evaluate_BSp/html/index.html
- Supplementary Software 1/Interpolation_Geometry/codegen/mex/evaluate_BSp/html/mex_warning.html
- Supplementary Software 1/Interpolation_Geometry/codegen/mex/evaluate_BSp/html/rt_nonfinite_h.html
- Supplementary Software 1/Interpolation_Geometry/codegen/mex/evaluate_BSp/html/rtwshrink.js
- Supplementary Software 1/Interpolation_Geometry/codegen/mex/evaluate_BSp/html/rtwtypes_h.html
- Supplementary Software 1/Interpolation_Geometry/codegen/mex/evaluate_BSp/interface/_coder_evaluate_BSp_api.c
- Supplementary Software 1/Interpolation_Geometry/codegen/mex/evaluate_BSp/interface/_coder_evaluate_BSp_api.h
- Supplementary Software 1/Interpolation_Geometry/codegen/mex/evaluate_BSp/interface/_coder_evaluate_BSp_info.c
- Supplementary Software 1/Interpolation_Geometry/codegen/mex/evaluate_BSp/interface/_coder_evaluate_BSp_info.h
- Supplementary Software 1/Interpolation_Geometry/codegen/mex/evaluate_BSp/interface/_coder_evaluate_BSp_mex.c
- Supplementary Software 1/Interpolation_Geometry/codegen/mex/evaluate_BSp/interface/_coder_evaluate_BSp_mex.h
- Supplementary Software 1/Interpolation_Geometry/codegen/mex/evaluate_BSp/_coder_evaluate_BSp_info.o
- Supplementary Software 1/Interpolation_Geometry/codegen/mex/evaluate_BSp/_coder_evaluate_BSp_mex.o
- Supplementary Software 1/Interpolation_Geometry/codegen/mex/evaluate_BSp/buildInfo.mat
- Supplementary Software 1/Interpolation_Geometry/codegen/mex/evaluate_BSp/cfiGuiReport.mat
- Supplementary Software 1/Interpolation_Geometry/codegen/mex/evaluate_BSp/evaluate_BSp.c
- Supplementary Software 1/Interpolation_Geometry/codegen/mex/evaluate_BSp/evaluate_BSp.h
- Supplementary Software 1/Interpolation_Geometry/codegen/mex/evaluate_BSp/evaluate_BSp.o
- Supplementary Software 1/Interpolation_Geometry/codegen/mex/evaluate_BSp/evaluate_BSp_data.c
- Supplementary Software 1/Interpolation_Geometry/codegen/mex/evaluate_BSp/evaluate_BSp_data.h
- Supplementary Software 1/Interpolation_Geometry/codegen/mex/evaluate_BSp/evaluate_BSp_data.o
- Supplementary Software 1/Interpolation_Geometry/codegen/mex/evaluate_BSp/evaluate_BSp_emxutil.c
- Supplementary Software 1/Interpolation_Geometry/codegen/mex/evaluate_BSp/evaluate_BSp_emxutil.h
- Supplementary Software 1/Interpolation_Geometry/codegen/mex/evaluate_BSp/evaluate_BSp_emxutil.o
- Supplementary Software 1/Interpolation_Geometry/codegen/mex/evaluate_BSp/evaluate_BSp_initialize.c
- Supplementary Software 1/Interpolation_Geometry/codegen/mex/evaluate_BSp/evaluate_BSp_initialize.h
- Supplementary Software 1/Interpolation_Geometry/codegen/mex/evaluate_BSp/evaluate_BSp_initialize.o
- Supplementary Software 1/Interpolation_Geometry/codegen/mex/evaluate_BSp/evaluate_BSp_mex.mexa64
- Supplementary Software 1/Interpolation_Geometry/codegen/mex/evaluate_BSp/evaluate_BSp_mex.mk
- Supplementary Software 1/Interpolation_Geometry/codegen/mex/evaluate_BSp/evaluate_BSp_mex.mki
- Supplementary Software 1/Interpolation_Geometry/codegen/mex/evaluate_BSp/evaluate_BSp_mex.sh
- Supplementary Software 1/Interpolation_Geometry/codegen/mex/evaluate_BSp/evaluate_BSp_mex_mex.map
- Supplementary Software 1/Interpolation_Geometry/codegen/mex/evaluate_BSp/evaluate_BSp_terminate.c
- Supplementary Software 1/Interpolation_Geometry/codegen/mex/evaluate_BSp/evaluate_BSp_terminate.h
- Supplementary Software 1/Interpolation_Geometry/codegen/mex/evaluate_BSp/evaluate_BSp_terminate.o
- Supplementary Software 1/Interpolation_Geometry/codegen/mex/evaluate_BSp/evaluate_BSp_types.h
- Supplementary Software 1/Interpolation_Geometry/codegen/mex/evaluate_BSp/gcGuiReport.mat
- Supplementary Software 1/Interpolation_Geometry/codegen/mex/evaluate_BSp/rt_nonfinite.h
- Supplementary Software 1/Interpolation_Geometry/codegen/mex/evaluate_BSp/rtwtypes.h
- Supplementary Software 1/Interpolation_Geometry/codegen/mex/evaluate_BSp/setEnv.sh
- Supplementary Software 1/Interpolation_Geometry/auxiliary_calculations_NBAR_post_processing.m
- Supplementary Software 1/Interpolation_Geometry/Bsp.m
- Supplementary Software 1/Interpolation_Geometry/evaluate_BSp.m
- Supplementary Software 1/Interpolation_Geometry/evaluate_BSp.prj
- Supplementary Software 1/Interpolation_Geometry/evaluate_BSp_mex.mexa64
- Supplementary Software 1/Interpolation_Geometry/gaquad.m
- Supplementary Software 1/Interpolation_Geometry/interpolate.m
- Supplementary Software 1/Interpolation_Geometry/interpolate_func.m
- Supplementary Software 1/Interpolation_Geometry/interpolate_func_2.m
- Supplementary Software 1/Interpolation_Geometry/loworder_Bsp.m
- Supplementary Software 1/Interpolation_Geometry/loworder_Bsp_generic.m
- Supplementary Software 1/Interpolation_Geometry/precal_gauss.m
- Supplementary Software 1/Interpolation_Geometry/precal_generic.m
- Supplementary Software 1/Interpolation_Geometry/precal_generic_.m
- Supplementary Software 1/Matrices/Func_theta2_model2_micro.m
- Supplementary Software 1/Matrices/Incremental_Mech_Rayleighian_micro.m
- Supplementary Software 1/Matrices/matrix_A_Nov_NBAR.m
- Supplementary Software 1/Matrices/matrix_B_Nov_NBAR.m
- Supplementary Software 1/Matrices/matrix_Jac_theta2_model2_micro.m
- Supplementary Software 1/Matrices/matrix_JD_Nov_NBAR.m
- Supplementary Software 1/Matrices/matrix_K_Nov_NBAR.m
- Supplementary Software 1/Matrices/matrix_Mass_Nov_NBAR.m
- Supplementary Software 1/Matrices/objfun_model2_micro.m
- Supplementary Software 1/Matrices/Residual_theta2_model2_micro.m
- Supplementary Software 1/Matrices/Residual_theta2_NBAR.m
- Supplementary Software 1/output/sphere_R_500_c_bulk_0.25_uM.mat
- Supplementary Software 1/output/tube_L_5_c_bulk_0.25_uM.mat
- Supplementary Software 1/Reparametrization/Compute_reparam_criteria.m
- Supplementary Software 1/Reparametrization/.svn/entries
- Supplementary Software 1/Reparametrization/.svn/prop-base/
- Supplementary Software 1/Reparametrization/.svn/props/
- Supplementary Software 1/Reparametrization/.svn/text-base/Compute_reparam_criteria.m.svn-base
- Supplementary Software 1/Reparametrization/.svn/text-base/creparametrize.m.svn-base
- Supplementary Software 1/Reparametrization/.svn/text-base/creparametrize_refine_model.m.svn-base
- Supplementary Software 1/Reparametrization/.svn/text-base/error_param.m.svn-base
- Supplementary Software 1/Reparametrization/.svn/text-base/original_shape_to_fit.m.svn-base
- Supplementary Software 1/Reparametrization/.svn/text-base/plot_arc_length.m.svn-base
- Supplementary Software 1/Reparametrization/.svn/text-base/reparametrize.m.svn-base
- Supplementary Software 1/Reparametrization/.svn/text-base/resample.m.svn-base
- Supplementary Software 1/Reparametrization/.svn/tmp/prop-base/
- Supplementary Software 1/Reparametrization/.svn/tmp/props/
- Supplementary Software 1/Reparametrization/.svn/tmp/text-base/
- Supplementary Software 1/Reparametrization/creparametrize.m
- Supplementary Software 1/Reparametrization/creparametrize_phi.m
- Supplementary Software 1/Reparametrization/creparametrize_refine_model.m
- Supplementary Software 1/Reparametrization/error_param.m
- Supplementary Software 1/Reparametrization/error_param_func.m
- Supplementary Software 1/Reparametrization/original_shape_fit_Curvature.m
- Supplementary Software 1/Reparametrization/original_shape_fit_Curvature2.m
- Supplementary Software 1/Reparametrization/original_shape_to_fit.m
- Supplementary Software 1/Reparametrization/original_shape_to_fit_nematic.m
- Supplementary Software 1/Reparametrization/plot_arc_length.m
- Supplementary Software 1/Reparametrization/reparametrize.m
- Supplementary Software 1/Reparametrization/reparametrize_func.m
- Supplementary Software 1/Reparametrization/resample.m
- Supplementary Software 1/Reparametrization/resample_func.m
- Supplementary Software 1/PPMainScript.m
- Supplementary Software 1/readme_code.pdf
