# Supplementary material for: Dynamic mechanochemical feedback between curved membranes and BAR protein self-organization
Source: Nat Commun. 2021 Nov 12;12:6550. doi: 10.1038/s41467-021-26591-3 (PMC8589976; doi:10.1038/s41467-021-26591-3)
Supplement: Supplementary file 25 — Supplementary software 1 [file 41467_2021_26591_MOESM25_ESM.zip › Supplementary Software 1/MainScript.m]

%%%%%%%%%%%%%%%%%%%%%%%%%%%%%%%%%%%%%%%%%%%%%%%%%%%%%%%%%%%%%%%%%%%%%%%%%%%
% Program for computing the chemo-mechanical response to N-BAR proteins
% using bspline discretization
% -----------------
% October-2020, UPC Spain
%%%%%%%%%%%%%%%%%%%%%%%%%%%%%%%%%%%%%%%%%%%%%%%%%%%%%%%%%%%%%%%%%%%%%%%%%%%
clc
clear all
close all

addpath Functionals
addpath Interpolation_Geometry
addpath Reparametrization
addpath Matrices
addpath input_shape

global phi C_1 dt ini_Val Invariant x phi_1 S theta2 d_phi d_theta2 d_S C_S x_spring

% % For spherical bud choose = 1
% % For tube choose = 2
choose = 1;
% ------ SPHERE ------------------ %
if choose == 1 % R = 500 nm
    input_file ='input/sphere_R_500.mat';
    % ------ TUBE -------------------- %
else  % L = 5 \mum
    input_file ='input/tube_L_5_2.mat';
    
end
load(input_file)

osave=1;
%% SOLVERS
tol_X=1e-7;
options = optimoptions(options,'TolX',tol_X,...
    'Algorithm','active-set','RelLineSrchBnd',0.005,'RelLineSrchBndDuration',1000, ...
    'InitTrustRegionRadius',sqrt(ini_Val.ncontrol*2)/30, 'MaxIterations',1000,'Display','off');
% options.Algorithm='active-set';
% options.Algorithm='interior-point';
options.StepTolerance=1e-6;
opt_theta=optimoptions('fminunc','Algorithm','trust-region',...
    'SpecifyObjectiveGradient',true,'HessianFcn','objective','MaxIterations',1000,'Display','off'); %,'CheckGradient',true
% options = optimoptions('fminunc','Algorithm','trust-region','SpecifyObjectiveGradient',true,'CheckGradient',true);
% options = optimoptions(@fminunc,'Display','iter','Algorithm','quasi-newton','CheckGradient',true);
opt_S=optimoptions('fminunc','Algorithm','trust-region',...
    'SpecifyObjectiveGradient',true,'HessianFcn','objective','MaxIterations',1000,'Display','off');
%% CHOOSE THE MODEL
% model=1 (H-C0 \phi)^2 || model=2 \phi(H-C0)^2
Constraints.model=2;
% Sorption=1 linear sorption || =2 desorption with bending contribution
% ||=3 adsorption  with bending contribution
Constraints.sorption=3;
%% B-spline
ini_Val.gaussno=3;
precal_gauss;
p=ini_Val.p;
iSurf_loc = Constraints.iSurf_loc;
if iSurf_loc == 1
    [N_hat,dN_hat,connect_l,spv_hat] = loworder_Bsp(ini_Val,Invariant.lower);
    Invariant.N_hat = N_hat;
    Invariant.spv_hat = spv_hat;
    Invariant.connect_l = connect_l;
end
%% Boundary conditions
% fix tension FS=0 
Constraints.FS=0;

if Constraints.FS==0
    ini_Val.iopen=50;
end
iopen = ini_Val.iopen;
if iopen==50
    Aeq = zeros(3,length(x));
    beq = zeros(3,1);
    
    Aeq(1,1) = 1;
    
    Aeq(2,2) = 1;
    Aeq(2,4) = -1;
    
    Aeq(3,(length(x))-2) = 1;
    Aeq(3,(length(x))) = -1;
    
end
%% Material parameters
phi_bar= 0.0002;                                            % initial perturbation of proteins on the surface
Material.phi_bar = phi_bar;
phi_max=0.075;                                              % Saturation number density of proteins
Material.phi_max = phi_max;
Constraints.C0 = -1/6;                                      % curvature of proteins (15nm)
C0=Constraints.C0;
Material.eta_a0 = 1/600/pi/10;                              % diffusion viscosity
Material.mu =1/40/pi/10/10;                                 % membrane viscosity
Material.Lmd = 10;                                          % regularization term:phi
Material.Lmd_theta = 1;                                     % regularization term:orientation
Material.Lmd_S = 1;                                         % regularization term:level of order
Material.spring = 0;                                        % spring constant for boundary conditions
Material.frac = 10;                                         % standard adhesion potential with support
%----------------------------
% REACTION
Material.k_D = 1/18000;                                     % adsorption rate (k_D=1/1800 s-1)
Material.k_A = 1/60;                                        % desorption rate(k_A 1/6 \mu M-1 s-1)
Constraints.C_s = 0.25;                                     % bulk concentration (1u=1\muM)
%----------------------------
%% Fitting Material parameters (from microscopic study)
Material.r = 1.25;                                        % A1
Material.q = 0.5;                                         % A2
Material.t = 0.2;                                         % A3
Material.c = 47/3;                                        % c
Material.d = 18/3;                                        % d
Material.k0 = 20;                                         % Bending stiffness of membrane 20 K_B T
Material.k_b = 20;                                        % Bending stiffness of membrane 20 K_B T
Material.k_p = 20/phi_max;                                % Bending stiffness of proteins 20 K_B T
Constraints.D0 = Constraints.C0;
Material.phi_area_max=1;                                  % Saturation number density of proteins
Material.min_S=0.0001;                                    % min lim for proteins order  
Material.max_S=1;                                         % max lim for proteins order  
asp_r = Material.c - Material.d*S.^2./2;                  % to compute inaccesible space
max_asp_r =(phi.*asp_r);                                  % to compute inaccesible space
Material.NBAR=1;                                          % =0 isotropic case || =1 isotropic/nematic case
%% Regularization to not get neck self-intersect
if isfield(Material,'Rg_a')                              
    Rg_a = Material.Rg_a;
else
    Rg_a = 0;
end
Material.Rg_a= 5e-4;
Material.Rg_lb = 0.1;                                     %lower bound to gauss points which see the reg potential
Material.Rg_ub = 0.9;                                     % upper bound to gauss points which see the reg potentail
Material.Rg_cf = 6.2;

Material.alpha=1e-7;                                       % Constrain phi_max
Material.beta=1e-6;                                        % Constrain phi to be  > 0
Material.gamma=1e-6;                                       % Constrain S_max
Material.delta=1e-6;                                       % Constrain S to be  > 0
Material.alpha1=0;                                         % Constrain phi_max
Material.beta1=0;                                          % Constrain phi to be  > 0

%% Initial state of the membrane on support
x_spring = x(end-1);                                        % farren point from which we compute displacement
epsilon=(1-(x(end-1)/Material.R0)^2);                       % initial strain
time=0;                                                     % initial time
C_phi = phi_bar*ones(size(x(1:2:end)));                     % initial perturbation of proteins
C_S = 0.000001.*ones(size(x(1:2:end)));                     % initial perturbation for proteins order   
theta2_bar=0;                                               % initial perturbation for proteins orientation
C_theta2 = 0.001*sin(2*pi*x(2:2:end)./(x(2)-x(end)));       % initial perturbation for proteins orientation along the surface
%%  initialization of vector I want to save
x_hist=[x];
C_phi_hist = [C_phi];
C_S_hist=[C_S];
C_theta_hist = [C_theta2];
bulk=[Constraints.C_s];
S_hist=[];
theta_hist=[];
sigma_hist=[];
Tot_mass_ads = [];
C_theta2_hist = [C_theta2];
BC_force =[];
x_1=x;
%% interpolation
[C,C1,C2,C3] = interpolate(Invariant,x);
[phi, d_phi, dd_phi] = interpolate_func_2(Invariant,C_phi);
[S, d_S] = interpolate_func_2(Invariant,C_S);
[C_s,C1_s,C2_s] = interpolate(Invariant_sample,x);
[theta2, d_theta2] = interpolate_func_2(Invariant,C_theta2);
%% auxiliar computations
Aux = auxiliary_calculations_NBAR(Invariant,p,C0,C,C1,C2,phi,C3);
%% Global and local constraint: Fixed total volume -local area constraints
Constraints.iVol_s=1;
[tV,dV_dCP] = Volume_functional_support(Aux);
Vf=tV;
Constraints.V0=tV;
Constraints.S0_L = localArea_functional(Aux);
Constraints.S0_L = Constraints.S0_L * Constraints.S0 / sum(Constraints.S0_L);
%% Counter
i=0;
counter=0;
ct_rep=0;
ctr=0;
dt_inc=0;
dt_max=1;
dt =1e-5;
t_f=1000;
i_max = 3000;
ini_Val.cc=0.1;
max_da=450;
i_lim=0;
count = 0;
%% Loop to compute the evolution
while time(end) < t_f && i < i_max
    i = i+1;
  
    [C,C1,C2] = interpolate(Invariant,x);
    Aux = auxiliary_calculations_NBAR(Invariant,p,C0,C,C1,C2,phi,C3);

    % --------------- reparametrization depending on the speed of the curve
    if any(abs(Aux.dau) > max_dau)        
        
        disp('We reparametrize')
        [C_fit,phi_fit,theta2_fit,S_fit] = original_shape_to_fit_nematic(x,C_phi,C_theta2,C_S);
        ce=ini_Val.ce; cc=ini_Val.cc;
        creparametrize(x,ce,cc);
        x_new = reparametrize(C_fit,x);
        C_phi_new = reparametrize_func(phi_fit,C_phi);
        C_theta2_new = reparametrize_func(theta2_fit,C_theta2);
        C_S_new = reparametrize_func(S_fit,C_S);        
        %  --------------- new vectores after reparametrization
        x=x_new;
        C_phi=C_phi_new;
        C_theta2 = C_theta2_new;
        C_S = C_S_new;
        [phi, d_phi, dd_phi] = interpolate_func_2(Invariant,C_phi);
        [C,C1,C2,C3] = interpolate(Invariant,x);
        [S, d_S] = interpolate_func_2(Invariant,C_S);
        [theta2, d_theta2] = interpolate_func_2(Invariant,C_theta2);
        Aux = auxiliary_calculations_NBAR(Invariant,p,C0,C,C1,C2,phi,C3);       
        % --------------- Update the local area constraints
        Constraints.S0_L = localArea_functional(Aux);
        Constraints.S0_L = Constraints.S0_L * Constraints.S0 / sum(Constraints.S0_L);
        ct_rep=ct_rep+1;
        if(ct_rep==2)
            max_dau=max_dau*1.15;
            if(max_dau> 1100)
                max_dau = 1100;
            end
            ct_rep=0;
        end
    else
        ct_rep=0;
    end
    
    % --------------- NEWTON RAPHSON FOR PROTEINS DISTRIBUTION
    phi_1 = phi;
    S_1 = S;
    C_phi_1 = C_phi;
    C_S_1 = C_S;
    if i>i_lim
        C_phi_k = C_phi;
        C_S_k = C_S;
        [phi_k, d_phi_k, dd_phi_k] = interpolate_func_2(Invariant,C_phi_k);
        [S_k, d_S_k] = interpolate_func_2(Invariant,C_S_k);
        R = Nov_Residual_NBAR(Aux,C,C1,C2,phi_k,d_phi_k,phi_1,dd_phi_k,S_k,d_S_k);
        A=matrix_A_Nov_NBAR(Aux,C,C1,C2,S_k,d_S_k);
        ctr=1;
        while (norm(R) > 1e-10 && ctr <10)
            M=matrix_Mass_Nov_NBAR(Aux,C,C1,C2,phi_k,d_phi_k,dd_phi_k,S_k);
            K=matrix_K_Nov_NBAR(Aux,C,C1,C2,phi_k,S_k);
            B=matrix_B_Nov_NBAR(Aux,C,C1,C2,phi_k,d_phi_k,S_k,d_S_k);
            JD=matrix_JD_Nov_NBAR(Aux,C,C1,C2,phi_k,d_phi_k,dd_phi_k);
            J = (M + A + K + B +JD);
            C_phi_new = C_phi_k - J'\R;
            C_phi_k = C_phi_new;
            [phi_k, d_phi_k, dd_phi_k] = interpolate_func_2(Invariant,C_phi_k);
            R = Nov_Residual_NBAR(Aux,C,C1,C2,phi_k,d_phi_k,phi_1,dd_phi_k,S_k,d_S_k);
            ctr=ctr+1; 
        end
        
        [phi_k, d_phi_k, dd_phi_k] = interpolate_func_2(Invariant,C_phi);
        C_phi = C_phi_k;
        phi = phi_k;
        d_phi = d_phi_k;
        dd_phi = dd_phi_k;
        C_S = C_S_k;
    end
    % --------------- Protein Order
    if i>i_lim
            C_phi_k = C_phi;
            C_S_k = abs(C_S);
            [S_k, d_S_k] = interpolate_func_2(Invariant,C_S_k);
            [C_S_new,fval,exitflag,output]=fminunc(@objfun_S_Nov_NBAR,C_S_k,opt_S);
            C_S_k = abs(C_S_new);                  
            C_S = C_S_k;
    end    
    [phi, d_phi, dd_phi] = interpolate_func_2(Invariant,C_phi);
    [S, d_S] = interpolate_func_2(Invariant,C_S);
    x_1 = x;
    C_theta2_1 = C_theta2;
    [C_1,C1_1,C2_1,C3_1] = interpolate(Invariant,x_1);
    if i>i_lim      
        
    % --------------- Protein Orientation
            [CC_theta2]=fminunc(@objfun_theta_Nov_NBAR,C_theta2,opt_theta);
            [theta2, d_theta2] = interpolate_func_2(Invariant,CC_theta2);
            
    % --------------- Membrane shape
            [x, fval, exitflag, output, lambda] = fmincon(@Incremental_Mech_Rayleighian_Nov_NBAR_cup,x,[],[],Aeq,beq,[],[],@Nonlin_constr,options);  
            
    end
    
    [C,C1,C2,C3] = interpolate(Invariant,x);
    [phi, d_phi, dd_phi] = nterpolate_func_2(Invariant,C_phi);
    Aux = auxiliary_calculations_NBAR(Invariant,p,C0,C,C1,C2,phi,C3);
    % --------------- comment/uncomment to nodisp/disp the changes of the state variables between two time-step
        disp('******')
        disp('x-x_1')
        disp(max(abs(x-x_1)))
        disp('phi-phi_1')
        disp(max(abs(phi-phi_1)))
        disp('S-S_1')
        disp(max(abs(S-S_1)))
        disp('******')
    % --------------- 
    if i>i_lim
        if  max(abs(x-x_1)) >1.5 || (max(abs(phi-phi_1))) >1e-2 || max(abs(S-S_1))> 1
            disp('reduce time')
            dt = dt/2;
            disp(dt)
            x = x_1;
            C_phi = C_phi_1;
            C_S = C_S_1;
            [phi, d_phi, dd_phi] = interpolate_func_2(Invariant,C_phi);
            [S, d_S] = interpolate_func_2(Invariant,C_S);
            C_theta2 = C_theta2_1;
            [theta2,d_theta2] = interpolate_func_2(Invariant,C_theta2);
            
            continue
        end
        
        
        % --------------- Constrain the proteins density between 0 and 0.75
        % --------------- Constrain the proteins order between 0 and 1
        
        [Mx, Imx] = max(phi);
        [Mn, Imn] = min(phi);
        [Mx_S, Imx_S] = max(S);
        [Mn_S, Imn_S] = min(S);
        if  max(S) > 1 || min(S) <= 0 ||  max(phi) > phi_max || min(phi) < 0
            if  max(phi) > phi_max || min(phi) < 0
                disp('*****************')
                if max(phi) > phi_max
                    disp('We increase alpha')
                    disp(Imx);
                    Material.alpha = Material.alpha*1.1;
                    
                elseif  min(phi) < 0
                    disp('We increase beta')
                    disp(Imn);
                    Material.beta = Material.beta*1.1;
                    
                elseif max(S) > 1
                    disp('We increase gamma')
                    disp(Imx_S);
                    Material.gamma = Material.gamma*1.1;
                    Material.alpha1 = Material.alpha1*1.1;
                else
                    disp('We increase delta')
                    disp(Imn_S);
                    Material.delta = Material.delta*1.1;
                    Material.beta1 = Material.beta1*1.1;
                end
                x = x_1;
                C_phi = C_phi_1;
                C_S = C_S_1;
                [phi, d_phi, dd_phi] = interpolate_func_2(Invariant,C_phi);
                [S, d_S] = interpolate_func_2(Invariant,C_S);
            end
            continue
        end
        
        % --------------- Adapting time step
        if  (max(abs(phi-phi_1))) <1e-4
            disp('increase time')
            dt = dt * 1.5;
            if dt >= dt_max
                dt = dt_max;
            else
            end
        end
    end
    
    % --------------- Visualization of the state variables
    if(mod(i,1)==0)
        arc=zeros(1,length(Invariant.gweight));
        for j=1:length(arc)
            arc(j) = sum(Invariant.gweight(1:j).*Aux.au(1:j));
        end
        figure(1)
        hold off
        plot(C( :,1)*2.5,C( :,2)*2.5)
        hold on
        plot(x(1:2:end)*2.5,x(2:2:end)*2.5,'ko')
        axis equal
        title('shape')
        figure(2)
        hold off
        plot(arc(1:end-5),phi(1:end-5).*3*pi,'linewidth',1.5)
        hold on
        xlabel('arc-length')
        ylabel('protein coverage - phi')
        ylim([0 0.75])
        figure(3)
        hold off
        plot(arc(1:end-5),S(1:end-5),'linewidth',1.5)
        hold on
        xlabel('arc-length')
        ylabel('protein order - S ')
        ylim([0 1])
        pause(0.1)
    end
    

    %  --------------- Fill vectors
    tension = interpolate_func(Invariant,lambda.eqnonlin,Invariant.lower);
    sigma_hist = [sigma_hist tension];
    bulk=[bulk Constraints.C_s];
    time = [time time(end)+dt];
    x_hist = [x_hist x];
    C_phi_hist = [C_phi_hist C_phi];
    S_hist=[S_hist S];
    theta_hist = [theta_hist theta2];
    C_theta_hist = [C_theta_hist C_theta2];
    C_S_hist=[C_S_hist C_S];
    traction=Material.spring*(x(end-1)-x_spring); 
    BC_force =[BC_force traction];
    
    % --------------- Save output file
    if(mod(i,50)==0)
        if choose == 1
            output_file =['output/sphere_R_500_c_bulk_',num2str(Constraints.C_s),'_uM.mat'];
        else
            output_file =['output/tube_L_5_c_bulk_',num2str(Constraints.C_s),'_uM.mat'];
        end
        
        if osave == 1
            save(output_file, 'Invariant', 'ini_Val', 'Material', 'Constraints','phi_bar', 'Invariant_sample','Aeq','beq','options',...
                'time','x_hist','C_phi_hist','max_dau','C_theta_hist','bulk','S_hist','theta_hist','sigma_hist','C_S_hist','C_theta_hist','BC_force');
        end
    end
    
end
osave=1;
if osave == 1
    save(output_file, 'Invariant', 'ini_Val', 'Material', 'Constraints','phi_bar', 'Invariant_sample','Aeq','beq','options',...
        'time','x_hist','C_phi_hist','max_dau','C_theta_hist','bulk','Tot_mass_ads','S_hist','theta_hist','sigma_hist','C_S_hist','C_theta_hist','BC_force');
end
