# Supplementary material for: Dynamic mechanochemical feedback between curved membranes and BAR protein self-organization
Source: Nat Commun. 2021 Nov 12;12:6550. doi: 10.1038/s41467-021-26591-3 (PMC8589976; doi:10.1038/s41467-021-26591-3)
Supplement: Supplementary file 25 — Supplementary software 1 [file 41467_2021_26591_MOESM25_ESM.zip › Supplementary Software 1/Functionals/Bias_Curvature_Nov_NBAR.m]

function [DE,dDE_dCP] = Bias_Curvature_Nov_NBAR(Aux,phi,S)
global Invariant ini_Val Material Constraints

p = ini_Val.p;
gaussno = ini_Val.gaussno;

if isfield(Constraints,'model')
    model = Constraints.model;
else
    model = 1;
end
if isfield(Constraints,'C0')
    C0 = Constraints.C0;
else
    C0 = 0;
end

% 
% DE = 2*pi*sum((Aux.Hu_theta + S.*Aux.K_theta - 2*Constraints.C0).^2.*phi.*Aux.ds.*Invariant.gweight);

curv_fit = 1212*(abs(Aux.K_theta/2-C0)).^3 - 312*(abs(Aux.K_theta/2-C0)).^2 + 25.7*(abs(Aux.K_theta/2-C0)) - 1.5;
curv_bias = 2*pi* sum( ( S.*phi.*(curv_fit) ).*Aux.ds.*Invariant.gweight);


DE = curv_bias;


if nargout == 2
    %Derivatives of E (local)
    
%     temp1 = Material.k_p/8.*phi.*(Aux.MHu_theta + S.*Aux.MK_theta - 2*Constraints.C0).^2;
%     temp2 = Material.k_p/8.*phi.*(2*(Aux.MHu_theta + S.*Aux.MK_theta - 2*Constraints.C0)).*Aux.Mau.*Aux.MC1;
    
    Mcurv_fit = 1212*(abs(Aux.MK_theta./2-C0)).^3 - 312*(abs(Aux.MK_theta./2-C0)).^2 + 25.7*(abs(Aux.MK_theta./2-C0)) - 1.5;
    M_d_curv_fit = (1212*3/2*(abs(Aux.MK_theta./2-C0)).^2 - 312*2/2*(abs(Aux.MK_theta./2-C0)) + 25.7/2);
    temp3 = (S.*phi.*(Mcurv_fit));
    temp4 = ( S.*phi.*(M_d_curv_fit)).*Aux.Mau.*Aux.MC1;
    
    
%     
%     dD_dr_l_a = (temp2.*(Aux.dH_dr_l_theta + S.*Aux.dK_dr_l_theta)+(temp1.*(Aux.MC1.*Aux.da_dr_l ...
%         +Aux.Mau.*Invariant.Nshape))).*Aux.Mgweight;
%     
%     dD_dz_l_a = (temp2.*(Aux.dH_dz_l_theta + S.*Aux.dK_dz_l_theta) + (temp1.*(Aux.MC1.*Aux.da_dz_l))) ...
%         .*Aux.Mgweight;
%     

        dD_dr_l =  1.*(temp4.*(Aux.dK_dr_l_theta)+(temp3.*(Aux.MC1.*Aux.da_dr_l ...
        +Aux.Mau.*Invariant.Nshape))).*Aux.Mgweight;
        dD_dz_l = 1.*(temp4.*(Aux.dK_dz_l_theta) + (temp3.*(Aux.MC1.*Aux.da_dz_l))) ...
        .*Aux.Mgweight;

    
    
    
    ns = length(dD_dr_l)/gaussno;
    vs = [1:1:ns];
    dD_dCPr = reshape(sum(reshape(dD_dr_l,gaussno,ns,p+1),1),ns,p+1);
    dD_dCPz = reshape(sum(reshape(dD_dz_l,gaussno,ns,p+1),1),ns,p+1);
    dDE_dCP = zeros(2,ini_Val.ncontrol);
    
    for i = 0:p
        dDE_dCP(1,vs(:)+i) = dDE_dCP(1,vs(:)+i) + dD_dCPr(:,i+1)';
        dDE_dCP(2,vs(:)+i) = dDE_dCP(2,vs(:)+i) + dD_dCPz(:,i+1)';
    end
    
    dDE_dCP=2*pi*dDE_dCP;
    
end
