# Supplementary material for: Dynamic mechanochemical feedback between curved membranes and BAR protein self-organization
Source: Nat Commun. 2021 Nov 12;12:6550. doi: 10.1038/s41467-021-26591-3 (PMC8589976; doi:10.1038/s41467-021-26591-3)
Supplement: Supplementary file 25 — Supplementary software 1 [file 41467_2021_26591_MOESM25_ESM.zip › Supplementary Software 1/Functionals/Curvature_functional_micro_Reg.m]

function [tE,dE_dCP] = Curvature_functional_micro_Reg(Aux,C)
global Invariant ini_Val Material Constraints


p = ini_Val.p;
gaussno = ini_Val.gaussno;

if isfield(Constraints,'model')
    model = Constraints.model;
else
    model = 1;
end

if isfield(Material,'k_b')
    k_b = Material.k_b;
else
    k_b = 0;
end

if isfield(Material,'Rg_a') %Regularization of zero radius
    Rg_a = Material.Rg_a;
else
    Rg_a = 0;
end

% isotropic bending of the membrane
tE = 2*pi*sum(Material.k_b/2*(Aux.Hu).^2.*Aux.ds.*Invariant.gweight);
% regularization term (no self intersection)
if(Rg_a~=0)
    tmp_lb= Material.Rg_lb;
    tmp_ub= Material.Rg_ub;
    tmp_cf =Material.Rg_cf;
    tmp_sh = 100; %specifies the sharpness of the reg potential in terms of gauss points    
    tmp_fn = 0.5*(tanh(tmp_sh*(Invariant.gaussp-tmp_lb)) ...
        - tanh(tmp_sh*(Invariant.gaussp - tmp_ub)))';
    
    tE = tE + 2*pi*Rg_a*sum(1./((C(:,1) - tmp_cf).^2).*Aux.ds.*tmp_fn.*Invariant.gweight);
end

if nargout == 2
    %Derivatives of E (local)
    
    temp  = k_b/2.*(Aux.MHu2);
    temp2 = k_b/2.*2*(Aux.MHu).*Aux.Mau.*Aux.MC1;
    dE_dr_l = (((temp2).*Aux.dH_dr_l)+((temp).*(Aux.MC1.*Aux.da_dr_l ...
        +Aux.Mau.*Invariant.Nshape))).*Aux.Mgweight;
    dE_dz_l = (((temp2).*Aux.dH_dz_l)+((temp).*(Aux.MC1.*Aux.da_dz_l))) ...
        .*Aux.Mgweight;
    
    if(Rg_a~=0)
        tmp_pfn = tmp_fn*ones(1,p+1);
        tmp_MC2 = (C(:,1)-tmp_cf).^2*ones(1,p+1);
        tmp_MC3 = (C(:,1)-tmp_cf).^3*ones(1,p+1);
        
        dE_dr_l = dE_dr_l + Rg_a*((-2*Aux.Mau.*Aux.MC1./tmp_MC3.*Invariant.Nshape) ...
            + 1./tmp_MC2.*(Aux.MC1.*Aux.da_dr_l + Aux.Mau.*Invariant.Nshape)).*tmp_pfn.*Aux.Mgweight;
        
        dE_dz_l = dE_dz_l + Rg_a./tmp_MC2.*Aux.MC1.*Aux.da_dz_l.*tmp_pfn.*Aux.Mgweight;
    end
    
    
    ns = length(dE_dr_l)/gaussno;
    vs = [1:1:ns];
    dE_dCPr = reshape(sum(reshape(dE_dr_l,gaussno,ns,p+1),1),ns,p+1);
    dE_dCPz = reshape(sum(reshape(dE_dz_l,gaussno,ns,p+1),1),ns,p+1);
    dE_dCP = zeros(2,ini_Val.ncontrol);
    
    for i = 0:p
        dE_dCP(1,vs(:)+i) = dE_dCP(1,vs(:)+i) + dE_dCPr(:,i+1)';
        dE_dCP(2,vs(:)+i) = dE_dCP(2,vs(:)+i) + dE_dCPz(:,i+1)';
    end
    
    
    dE_dCP=2*pi*dE_dCP;
    
end
