# Supplementary material for: Dynamic mechanochemical feedback between curved membranes and BAR protein self-organization
Source: Nat Commun. 2021 Nov 12;12:6550. doi: 10.1038/s41467-021-26591-3 (PMC8589976; doi:10.1038/s41467-021-26591-3)
Supplement: Supplementary file 25 — Supplementary software 1 [file 41467_2021_26591_MOESM25_ESM.zip › Supplementary Software 1/Functionals/find_S.m]

function [S_n] = find_S(Aux,phi,S_n)
global Invariant ini_Val Material Constraints 


p = ini_Val.p;
gaussno = ini_Val.gaussno;

if isfield(Constraints,'model')
    model = Constraints.model;
else
    model = 1;
end


tmp_1 = 4 * Material.beta_n*ones(length(Aux.HmC02),1);
tmp_2 = 2 * Material.alpha_n.*(Material.phi_cr-phi);
tmp_3 = -Material.k0/2*Aux.HmC02.*phi;
tmp_4 = Material.k_dc/2*(Aux.DmD02).*phi;
S_n=[];

for i=1:length(Aux.Hu)
    p=[tmp_1(i) 0.*tmp_1(i) tmp_2(i) tmp_3(i)+tmp_4(i)];
    ROOTS=(roots(p));
  if length(ROOTS(find(abs(imag(ROOTS))<1e-12)))>1
      S_n=[S_n; (max((ROOTS(find(abs(imag(ROOTS))<1e-12)))))];
  else
      S_n=[S_n; (ROOTS(find(abs(imag(ROOTS))<1e-12)))];
  end

end
S_n=S_n;
