# Supplementary material for: Dynamic mechanochemical feedback between curved membranes and BAR protein self-organization
Source: Nat Commun. 2021 Nov 12;12:6550. doi: 10.1038/s41467-021-26591-3 (PMC8589976; doi:10.1038/s41467-021-26591-3)
Supplement: Supplementary file 25 — Supplementary software 1 [file 41467_2021_26591_MOESM25_ESM.zip › Supplementary Software 1/Functionals/fminunc_S.m]

function [S_n] = fminunc_S(Aux,phi)
global Invariant ini_Val Material Constraints


p = ini_Val.p;
gaussno = ini_Val.gaussno;

if isfield(Constraints,'model')
    model = Constraints.model;
else
    model = 1;
end

opt_S=optimoptions('fminunc','Algorithm','quasi-newton','MaxIterations',1000);
tmp_1 = Material.beta_n.*Aux.ds;
tmp_2 = Material.alpha_n.*(Material.phi_cr-phi).*Aux.ds;
tmp_3 = Material.k0/2*Aux.HmC02.*phi.*Aux.ds;
tmp_4 = Material.k_dc/2*(Aux.DmD02).*phi.*Aux.ds;

S_n=zeros(length(phi),1);
for i = 1:length(phi)
    fun = @(s)2*pi*(tmp_1(i).*s(i).^4 +tmp_2(i).*s(i).^2 + (1-s(i)).*tmp_3(i) + s(i).*tmp_4(i)).*Invariant.gweight(i);
    disp(fun)
    s0 = [0,1];
    [s,fval] = fminunc(fun,s0,opt_S)
    disp(max(s))

    S_n(i)=max(s);   

end
