# Supplementary material for: Dynamic mechanochemical feedback between curved membranes and BAR protein self-organization
Source: Nat Commun. 2021 Nov 12;12:6550. doi: 10.1038/s41467-021-26591-3 (PMC8589976; doi:10.1038/s41467-021-26591-3)
Supplement: Supplementary file 25 — Supplementary software 1 [file 41467_2021_26591_MOESM25_ESM.zip › Supplementary Software 1/Functionals/Func_S.m]

% nematic order with gradient in theta
% theta corresponds to angle of protein from tangent to generating curve

function f = Func_S(Aux,C,phi,theta2,S_n)
global Invariant  Material Constraints

% Do we have deviatoric curvature
if isfield(Material,'k_dc')
    k_dc = Material.k_dc;
    D0 = Constraints.D0;
else
    k_dc = 0;
    D0 =0;
end


tmp1 = C(:,1).*Aux.au;

aux = sum (2*pi*Material.k0/2* (1-S_n).* (Aux.HmC02).^2 .*phi.* tmp1.*Invariant.gweight);
aux1= sum (2*pi*k_dc/2* S_n.* ((Aux.K1-Aux.K2).*cos(theta2).^2 ...
           + Aux.K2 - D0).^2 .*phi.* tmp1.*Invariant.gweight);

aux2= + sum(2*pi*(Material.beta_n.*S_n.^4 +Material.alpha_n*S_n.^2.*(Material.phi_cr-phi)).*tmp1.*Invariant.gweight);


f= aux + aux1 + aux2;

end
