# Supplementary material for: Dynamic mechanochemical feedback between curved membranes and BAR protein self-organization
Source: Nat Commun. 2021 Nov 12;12:6550. doi: 10.1038/s41467-021-26591-3 (PMC8589976; doi:10.1038/s41467-021-26591-3)
Supplement: Supplementary file 25 — Supplementary software 1 [file 41467_2021_26591_MOESM25_ESM.zip › Supplementary Software 1/Functionals/Func_S_NBAR.m]

% nematic order with gradient in theta
% theta corresponds to angle of protein from tangent to generating curve

function f = Func_S_NBAR(Aux,C,phi,S,d_S)
global Invariant  Material Constraints

% Do we have deviatoric curvature
if isfield(Material,'k_p')
    k_p = Material.k_p;
    C0 = Constraints.C0;
else
    k_p = 0;
    C0 =0;
end
tmp = Material.c - Material.d.*(S.^2/2);
tmp1 = C(:,1).*Aux.au;
tmp2 = (Aux.Hu_theta + S .*Aux.K_theta - 2 * C0);
tmp3 = 5*(Aux.K_theta - C0).^2 - 0.44 * (Aux.K_theta - C0) -0.5;
tmp4 = log(Material.phi_area_max  - phi.* tmp);
tmp5 = log(1-S);
tmp6 = -Material.gamma.*log(1- S) -Material.delta.*log(S);


aux = sum(2*pi*k_p/8* (tmp2).^2 .*phi.* tmp1.*Invariant.gweight);

aux1 = sum(2*pi*Aux.cyl.*(S.^2./2 + S.*tmp3).*phi.* tmp1.*Invariant.gweight);

aux2 = sum(2*pi*(- Material.r .* phi.*tmp4).* tmp1.*Invariant.gweight);

aux3 = sum(2*pi*(Material.t *phi.*S.^2).* tmp1.*Invariant.gweight);

aux4 = sum(2*pi*(Material.q * phi.*tmp5).* tmp1.*Invariant.gweight);

aux5 = sum(2*pi*(tmp6).* tmp1.*Invariant.gweight);

aux6 = sum (2*pi* Material.Lmd_S/2 * (C(:,1)./Aux.au).*(d_S.^2) .* Invariant.gweight);

f= aux + aux1 + aux2 + aux3 + aux4 + aux5 + aux6;

end
