# Supplementary material for: Dynamic mechanochemical feedback between curved membranes and BAR protein self-organization
Source: Nat Commun. 2021 Nov 12;12:6550. doi: 10.1038/s41467-021-26591-3 (PMC8589976; doi:10.1038/s41467-021-26591-3)
Supplement: Supplementary file 25 — Supplementary software 1 [file 41467_2021_26591_MOESM25_ESM.zip › Supplementary Software 1/Functionals/Func_theta2_model2_micro.m]

% nematic order with gradient in theta
% theta corresponds to angle of protein from tangent to generating curve

function f = Func_theta2_model2_micro(Aux,C,phi,theta2,d_theta2,S_n)
global Invariant  Material Constraints

% Do we have deviatoric curvature
if isfield(Material,'k_theta')
    k_theta = Material.k_theta;
    C0 = Constraints.C0;
else
    k_theta = 0;
    C0 =0;
end
% Aux.K_theta = 1/2*(Aux.K1-Aux.K2).*(2*cos(theta2).^2-1);
tmp = (C(:,1)./Aux.au).*(d_theta2.^2);

tmp1 = C(:,1).*Aux.au;
tmp2 = (S_n.*Aux.K_theta + Aux.Hu_theta - C0) .^2;

aux1= sum (2*pi* k_theta/2 .*phi.* (tmp2) .* tmp1 .* Invariant.gweight);

aux2= + sum (2*pi* Material.Lmd_theta/2 * tmp .*Invariant.gweight);


f= aux1 + aux2;

end
