# Supplementary material for: Dynamic mechanochemical feedback between curved membranes and BAR protein self-organization
Source: Nat Commun. 2021 Nov 12;12:6550. doi: 10.1038/s41467-021-26591-3 (PMC8589976; doi:10.1038/s41467-021-26591-3)
Supplement: Supplementary file 25 — Supplementary software 1 [file 41467_2021_26591_MOESM25_ESM.zip › Supplementary Software 1/Functionals/Func_theta2_Nov_NBAR.m]

% nematic order with gradient in theta
% theta corresponds to angle of protein from tangent to generating curve

function f = Func_theta2_Nov_NBAR(Aux,C,phi,d_theta2,S)
global Invariant  Material Constraints

% Do we have deviatoric curvature
if isfield(Material,'k_p')
    k_p = Material.k_p;
    C0 = Constraints.C0;
else
    k_p = 0;
    C0 =0;
end

% Aux.K_theta = (Aux.K1-Aux.K2).*(2*cos(theta2).^2-1);
tmp = (C(:,1)./Aux.au).*(d_theta2.^2);

tmp2 = (Aux.Hu_theta + S .*Aux.K_theta - 2 * C0) .^2;
tmp3 = 1212*(Aux.K_theta/2 - C0).^3 -312*(Aux.K_theta/2 - C0).^2 + 25.7*(Aux.K_theta/2 - C0)-1.5;

aux1= sum (2*pi* k_p/8 .*phi.* (tmp2) .* Aux.ds .* Invariant.gweight);

aux2= + sum (2*pi* Material.Lmd_theta/2 * tmp .* Invariant.gweight);

aux3= (sum (Aux.cyl.*2*pi .* S .* phi.* (tmp3) .* Aux.ds .* Invariant.gweight));


f= aux1 + aux2 + aux3;

end
