# Supplementary material for: Dynamic mechanochemical feedback between curved membranes and BAR protein self-organization
Source: Nat Commun. 2021 Nov 12;12:6550. doi: 10.1038/s41467-021-26591-3 (PMC8589976; doi:10.1038/s41467-021-26591-3)
Supplement: Supplementary file 25 — Supplementary software 1 [file 41467_2021_26591_MOESM25_ESM.zip › Supplementary Software 1/Functionals/Gradient_Density.m]

function [gE,dgE_dCP] = Gradient_Density(Aux,d_phi)
global Invariant ini_Val Material

p = ini_Val.p;
gaussno = ini_Val.gaussno;


gE = 2*pi*sum(Material.Lmd/2*(d_phi.^2).*Aux.rho_a.*Invariant.gweight);

if nargout == 2
    %Derivatives of E (local)
    
    temp1 = Material.Lmd/2.*d_phi.^2;
    dE_dr_l =  temp1.*(Invariant.Nshape./Aux.au ...
        - Aux.Mrho_a./Aux.Mau.*Aux.da_dr_l).*Aux.Mgweight;
    dE_dz_l =  -temp1.*Aux.Mrho_a./Aux.Mau.*Aux.da_dz_l.*Aux.Mgweight;
    
    ns = length(dE_dr_l)/gaussno;
    vs = [1:1:ns];
    dE_dCPr = reshape(sum(reshape(dE_dr_l,gaussno,ns,p+1),1),ns,p+1);
    dE_dCPz = reshape(sum(reshape(dE_dz_l,gaussno,ns,p+1),1),ns,p+1);
    dgE_dCP = zeros(2,ini_Val.ncontrol);
    
    for i = 0:p
        dgE_dCP(1,vs(:)+i) = dgE_dCP(1,vs(:)+i) + dE_dCPr(:,i+1)';
        dgE_dCP(2,vs(:)+i) = dgE_dCP(2,vs(:)+i) + dE_dCPz(:,i+1)';
    end
    
    dgE_dCP=2*pi*dgE_dCP;    
    
end
