# Supplementary material for: Dynamic mechanochemical feedback between curved membranes and BAR protein self-organization
Source: Nat Commun. 2021 Nov 12;12:6550. doi: 10.1038/s41467-021-26591-3 (PMC8589976; doi:10.1038/s41467-021-26591-3)
Supplement: Supplementary file 25 — Supplementary software 1 [file 41467_2021_26591_MOESM25_ESM.zip › Supplementary Software 1/Functionals/Incremental_Mech_Press_Rayleighian.m]

function [f,g] = Incremental_Mech_Press_Rayleighian(x)
global Invariant ini_Val Material Constraints ALG phi C_1 dt
%Initialization
C0=Constraints.C0;
p = ini_Val.p;

if isfield(Constraints,'f0')
    f0 = Constraints.f0;
else
    f0 = 0;
end


if isfield(Constraints,'f0z') %Point load applied at the tip of bud
    f0z = Constraints.f0z;
else
    f0z = 0;
end

[C,C1,C2]=interpolate(Invariant,x);
Aux = auxiliary_calculations(Invariant,p,C0,C,C1,C2,phi);

%To specify the external pressure (Only works for closed vesicles)
if isfield(Constraints,'p0')
    p0 = Constraints.p0;
    [tV,dV_dCP] = Volume_functional(Aux);
else
    p0 = 0;
end

[cE,dcE_dCP] = Curvature_functional(Aux);

fE = pi* x(end-1)^2*f0;
tmp = zeros(size(dcE_dCP));
tmp(1,end) = 2*pi*x(end-1)*f0;
dfE_dCP = tmp;

fzE = x(2)*f0z;
tmpz = zeros(size(dcE_dCP));
tmpz(2,1) = f0z;
dfzE_dCP = tmpz;


tE = cE-fE-fzE-p0*tV;

dE_dCP = dcE_dCP - dfE_dCP- dfzE_dCP - p0*dV_dCP; 

[tD,dD_dCP] = Incremental_mem_diss(Aux,C,C_1,C1);

%[tD,dD_dCP,dD_dCPdot] = Wdissipation_functional(Aux,(x-x_1)/dt);


f=(tE + tD);


g=(dE_dCP +  dD_dCP);

g=reshape(g,length(x),1);
