# Supplementary material for: Dynamic mechanochemical feedback between curved membranes and BAR protein self-organization
Source: Nat Commun. 2021 Nov 12;12:6550. doi: 10.1038/s41467-021-26591-3 (PMC8589976; doi:10.1038/s41467-021-26591-3)
Supplement: Supplementary file 25 — Supplementary software 1 [file 41467_2021_26591_MOESM25_ESM.zip › Supplementary Software 1/Functionals/Incremental_Mech_Rayleighian_Nov_NBAR_cup.m]

function [f,g] = Incremental_Mech_Rayleighian_Nov_NBAR_cup(x)
global Invariant ini_Val Material Constraints phi C_1 dt S d_phi d_theta2 x_spring
%Initialization
C0=Constraints.C0;
p = ini_Val.p;

if isfield(Constraints,'f0')
    f0 = Constraints.f0;
else
    f0 = 0;
end
if isfield(Constraints,'Close_ves')
    Close_ves = Constraints.Close_ves;
else
    Close_ves = 0;
end
if isfield(Constraints,'model')
    model = Constraints.model;
else
    model = 1;
end
if isfield(Material,'k_p')
    k_p = Material.k_p;
else
    k_p = 0;
end
if isfield(Material,'k_b')
    k_b = Material.k_b;
else
    k_b = 0;
end
if isfield(Material,'Rg_a')
    Rg_a = Material.Rg_a;
else
    Rg_a = 0;
end
if isfield(Constraints,'f0z') %Point load applied at the tip of bud
    f0z = Constraints.f0z;
else
    f0z = 0;
end
if isfield(Constraints,'Pr')
    Pr = Constraints.Pr;
else
    Pr = 0;
end


[C,C1,C2,C3]=interpolate(Invariant,x);
Aux = auxiliary_calculations_NBAR(Invariant,p,C0,C,C1,C2,phi,C3);
%--------------------------
% Isotropic bending of the membrane
if model==2 %&& k_b>0
    [cE,dcE_dCP] = Curvature_functional_micro_Reg(Aux,C);
end
%--------------------------
% Nematic bending
if isfield(Material,'k_p')  
    [DE,dDE_dCP] = Deviator_functional_Nov_NBAR(Aux,phi,S);
end
if Material.NBAR==1
    [BE,dBE_dCP] = Bias_Curvature_Nov_NBAR(Aux,phi,S);
end
[gE,dgE_dCP] = Gradient_Density(Aux,d_phi);

if isfield(Material,'Lmd_theta')
    [t2E,dt2E_dCP] = Gradient_theta2(Aux,d_theta2);
end
%--------------------------
%To specify the external pressure (Only works for closed vesicles)
if isfield(Constraints,'Pr')
    [tV,dV_dCP] = Volume_functional_support(Aux);
    PrE = Pr*tV;
    dPrE_dCP = Pr*dV_dCP;
else
    PrE=0;
    dPrE_dCP = zeros(size(dcE_dCP));
end
%--------------------------
% potential for interaction membrane - support
if isfield(Material,'a') && isfield(Material,'b') &&  isfield(Material,'h')
    [tU,dU_dCP] = incremental_potential_dic(Aux);
else
    tU = 0 ;
    dU_dCP = 0;
end
%--------------------------
% force at the far-end point
fE = pi* x(end-1)^2*f0;
tmp = zeros(size(dcE_dCP));
tmp(1,end) = 2*pi*x(end-1)*f0;
dfE_dCP = tmp;
%--------------------------
cupE = Material.spring/2.*(x(end-1)-x_spring).^2;
tmp = zeros(size(dcE_dCP));
tmp(1,end) = Material.spring.*(x(end-1)-x_spring);
dcupE_dCP = tmp;
%--------------------------


% tip force
fzE = x(2)*f0z;
tmpz = zeros(size(dcE_dCP));
tmpz(2,1) = f0z;%x(2)*
dfzE_dCP = tmpz;


tE = cE + gE + tU - fE - fzE - PrE - cupE ;
dE_dCP = dcE_dCP + dgE_dCP + dU_dCP - dfE_dCP - dfzE_dCP - dPrE_dCP - dcupE_dCP;
if isfield(Material,'Lmd_theta')
    tE = tE +t2E ;
    dE_dCP = dE_dCP  +dt2E_dCP ;
end
if isfield(Material,'k_p')
    tE=tE+DE;
    dE_dCP = dE_dCP + dDE_dCP;
end
if Material.NBAR==1
    tE=tE+BE;
    dE_dCP = dE_dCP + dBE_dCP;
end
[tD,dD_dCP] = Incremental_mem_diss(Aux,C,C_1,C1);

f=(tE + tD);

g=(dE_dCP +  dD_dCP );
%g=dE_dCP;
g=reshape(g,length(x),1);
%g = g + dt*dD_dCP + dD_dCPdot;
