# Supplementary material for: Dynamic mechanochemical feedback between curved membranes and BAR protein self-organization
Source: Nat Commun. 2021 Nov 12;12:6550. doi: 10.1038/s41467-021-26591-3 (PMC8589976; doi:10.1038/s41467-021-26591-3)
Supplement: Supplementary file 25 — Supplementary software 1 [file 41467_2021_26591_MOESM25_ESM.zip › Supplementary Software 1/Functionals/incremental_potential_dic.m]

function [tU,dU_dCP] = incremental_potential_dic(Aux)
global Invariant ini_Val Material

p = ini_Val.p;
gaussno = ini_Val.gaussno;


%     y_min = value to control the potential
%     Aux.dz2 = (1./(C(:,2)+y_min)).^2;
%     Aux.dz3 = (1./(C(:,2)+y_min)).^3;
%     Aux.dz4 = exp(-Material.a.*(C(:,2)+y_min));

% potential for interaction membrane - support
tmp_a = 1;
tU = 2*pi*sum(((tmp_a*Aux.dz2-Material.b.*Aux.dz4))./Material.frac.*Aux.ds.*Invariant.gweight);


if nargout == 2


    %Derivatives of E (local)

    tmp = (tmp_a./(Aux.MC2+Aux.y_min).^2-Material.b.*exp(-Material.a.*(Aux.MC2+Aux.y_min)))./Material.frac;
    tmp_1 = (-2*tmp_a./(Aux.MC2+Aux.y_min).^3 + Material.a.*Material.b.*exp(-Material.a.*((Aux.MC2+Aux.y_min))))./Material.frac;

    dU_dr_l = (tmp.*(Aux.MC1.*Aux.da_dr_l +Aux.Mau.*Invariant.Nshape)).*Aux.Mgweight;
    dU_dz_l = (tmp_1.*Aux.MC1.*Aux.Mau.*Invariant.Nshape...
        + (tmp.*(Aux.MC1.*Aux.da_dz_l))).*Aux.Mgweight;

    ns = length(dU_dr_l)/gaussno;
    vs = [1:1:ns];
    dU_dCPr = reshape(sum(reshape(dU_dr_l,gaussno,ns,p+1),1),ns,p+1);
    dU_dCPz = reshape(sum(reshape(dU_dz_l,gaussno,ns,p+1),1),ns,p+1);
    dU_dCP = zeros(2,ini_Val.ncontrol);

    for i = 0:p
        dU_dCP(1,vs(:)+i) = dU_dCP(1,vs(:)+i) + dU_dCPr(:,i+1)';
        dU_dCP(2,vs(:)+i) = dU_dCP(2,vs(:)+i) + dU_dCPz(:,i+1)';
    end

    dU_dCP=2*pi.*dU_dCP;
end
