# Supplementary material for: Dynamic mechanochemical feedback between curved membranes and BAR protein self-organization
Source: Nat Commun. 2021 Nov 12;12:6550. doi: 10.1038/s41467-021-26591-3 (PMC8589976; doi:10.1038/s41467-021-26591-3)
Supplement: Supplementary file 25 — Supplementary software 1 [file 41467_2021_26591_MOESM25_ESM.zip › Supplementary Software 1/Functionals/localArea_functional_core.m]

function [S_L,dS_L_dCP] = localArea_functional_core(au,MC1,da_dr_l,Mau,Mgweight, da_dz_l,lower,gweight,N_hat,connect_l,connect,Nshape, ...
    gaussno,ncontrol)

%This function calculate the local area conservation
S_L = zeros(ncontrol-lower,1);
connect_l = connect_l;

% iel=1:size(connect_l,1);
% for ig = 1:gaussno
%     igglob=(iel-1)*gaussno+ig;
%     aux = au(igglob).*MC1(igglob,1).*gweight(igglob);
%     aux_ = aux * ones(1,size(N_hat,2));
%     L_loc = N_hat(igglob,:).*aux_;
% %    for i=1:size(connect_l,2)
% %        S_L(connect_l(iel,i)) = S_L(connect_l(iel,i))+L_loc(:,i);
% %    end
%     S_L(connect_l(iel,1)) = S_L(connect_l(iel,1))+L_loc(:,1);
%     S_L(connect_l(iel,2)) = S_L(connect_l(iel,2))+L_loc(:,2);
%     S_L(connect_l(iel,3)) = S_L(connect_l(iel,3))+L_loc(:,3);
% end

for iel=1:size(connect_l,1)
    L_loc = zeros(gaussno,1);
    for ig = 1:gaussno
        igglob=(iel-1)*gaussno+ig;
        aux = au(igglob)*MC1(igglob,1)*gweight(igglob);
        L_loc = L_loc + N_hat(igglob,:)'*aux;
    end
    S_L(connect_l(iel,:)) = S_L(connect_l(iel,:))+L_loc;
    
end

% ig=(1:gaussno);
% for iel=1:size(connect_l,1)
%     igglob=(iel-1)*gaussno+ig;
%     aux = au(igglob).*MC1(igglob,1).*gweight(igglob);
%     %aux = au(igglob).*C1(igglob)'.*gweight(igglob);
%     L_loc = N_hat(igglob,:)'*aux;
%     S_L(connect_l(iel,:)) = S_L(connect_l(iel,:))+L_loc;
% end
S_L = 2*pi*S_L;

if nargout == 2;
    %Derivative of local area
    connect = connect;
    dS_L_dCP = zeros((ncontrol-lower),2*ncontrol);
    for iel=1:size(connect,1)
        ig=(1:gaussno);
        igglob=(iel-1)*gaussno+ig;
        % r componant
        aux = (da_dr_l(igglob,:).*MC1(igglob,:)+Mau(igglob,:) ...
            .*Nshape(igglob,:)).*Mgweight(igglob,:);%    ./Mau(igglob,:).^2;%     .*Mau(igglob,:) .* MC1(igglob,:);
        D_loc = N_hat(igglob,:)'*aux;
        dS_L_dCP(connect_l(iel,:),2*connect(iel,:)-1) = ...
            dS_L_dCP(connect_l(iel,:),2*connect(iel,:)-1) + D_loc;
        % z componant
        aux = da_dz_l(igglob,:).*MC1(igglob,:).*Mgweight(igglob,:);%      ./Mau(igglob,:).^2;%     .*Mau(igglob,:) .* MC1(igglob,:);
        D_loc = N_hat(igglob,:)'*aux;
        dS_L_dCP(connect_l(iel,:),2*connect(iel,:)) = ...
            dS_L_dCP(connect_l(iel,:),2*connect(iel,:)) + D_loc;
    end
    dS_L_dCP = 2*pi*dS_L_dCP;
end
