# Supplementary material for: Dynamic mechanochemical feedback between curved membranes and BAR protein self-organization
Source: Nat Commun. 2021 Nov 12;12:6550. doi: 10.1038/s41467-021-26591-3 (PMC8589976; doi:10.1038/s41467-021-26591-3)
Supplement: Supplementary file 25 — Supplementary software 1 [file 41467_2021_26591_MOESM25_ESM.zip › Supplementary Software 1/Functionals/matrix_Jac_S_fminunc.m]

% Jacobian for nematic order with gradient in theta
% theta corresponds to angle of protein from tangent to generating curve

function J = matrix_Jac_S_fminunc(Aux,C,phi,S_n)
global Invariant ini_Val Material Constraints

% Do we have deviatoric curvature
if isfield(Material,'k_dc')
    k_dc = Material.k_dc;
    D0 = Constraints.D0;
else
    k_dc = 0;
    D0 =0;
end

J=zeros(ini_Val.ncontrol);
connect = Invariant.connect;

tmp1 = (C(:,1).* Aux.au);
aux = 2*pi*(12*Material.beta_n.*S_n.^2 +2 *Material.alpha_n.*(1-phi/Material.phi_cr)).*tmp1.*Invariant.gweight;

for iel=1:size(connect,1)
    ig=(1:ini_Val.gaussno);
    igglob=(iel-1)*ini_Val.gaussno+ig;
    J_loc_1=Invariant.Nshape(igglob,:)'*diag(aux(igglob))*Invariant.Nshape(igglob,:);
    

    J(connect(iel,:),connect(iel,:)) = ...
        J(connect(iel,:),connect(iel,:)) + J_loc_1;
end
