# Supplementary material for: Dynamic mechanochemical feedback between curved membranes and BAR protein self-organization
Source: Nat Commun. 2021 Nov 12;12:6550. doi: 10.1038/s41467-021-26591-3 (PMC8589976; doi:10.1038/s41467-021-26591-3)
Supplement: Supplementary file 25 — Supplementary software 1 [file 41467_2021_26591_MOESM25_ESM.zip › Supplementary Software 1/Functionals/matrix_Jac_S_Nov_NBAR.m]

% Jacobian for nematic order with gradient in theta
% theta corresponds to angle of protein from tangent to generating curve

function J = matrix_Jac_S_Nov_NBAR(Aux,C,phi,S,d_S)
global Invariant ini_Val Material Constraints

% Do we have deviatoric curvature
if isfield(Material,'k_p')
    k_p = Material.k_p;
    C0 = Constraints.C0;
else
    k_p = 0;
    C0 =0;
end

J=zeros(ini_Val.ncontrol);
connect = Invariant.connect;

tmp = Material.c - Material.d.*(S.^2/2);
tmp1 = C(:,1).*Aux.au;
tmp2 = 2*(Aux.K_theta).*Aux.K_theta;
tmp4 = (Material.phi_area_max -tmp.*phi-S.^2.*phi.*Material.d)./(Material.phi_max-tmp.*phi).^2;
tmp5 = 1./((1-S).^2);
tmp6 = Material.gamma./((1-S).^2)+Material.delta./((S).^2);

aux = 2*pi* k_p/8 * tmp2 .*phi.* tmp1.*Invariant.gweight;
aux1 =Material.NBAR.* 2*pi*Aux.cyl.*phi.* tmp1.*Invariant.gweight;
aux2 = 2*pi*( -Material.r .*phi.^2 .* Material.d .* tmp4).* tmp1.*Invariant.gweight;
aux3 = 2*pi*(2*Material.t *phi).* tmp1.*Invariant.gweight;
aux4 = 2*pi*(Material.q *phi.*tmp5).* tmp1.*Invariant.gweight;
aux5 = 2*pi*(tmp6).* tmp1.*Invariant.gweight;
aux6 = 2*pi*Material.Lmd_S* C(:,1)./(Aux.au).*Invariant.gweight;

aux_f= aux + aux1 + aux2 + aux3 + aux4 + aux5;

for iel=1:size(connect,1)
    ig=(1:ini_Val.gaussno);
    igglob=(iel-1)*ini_Val.gaussno+ig;
    J_loc_1=Invariant.Nshape(igglob,:)'*diag(aux_f(igglob))*Invariant.Nshape(igglob,:);
    J_loc_2=Invariant.dNsh(igglob,:)'*diag(aux6(igglob))*Invariant.dNsh(igglob,:);
    
    J(connect(iel,:),connect(iel,:)) = ...
        J(connect(iel,:),connect(iel,:)) + J_loc_1 + J_loc_2;
end
