# Supplementary material for: Dynamic mechanochemical feedback between curved membranes and BAR protein self-organization
Source: Nat Commun. 2021 Nov 12;12:6550. doi: 10.1038/s41467-021-26591-3 (PMC8589976; doi:10.1038/s41467-021-26591-3)
Supplement: Supplementary file 25 — Supplementary software 1 [file 41467_2021_26591_MOESM25_ESM.zip › Supplementary Software 1/Functionals/matrix_Jac_theta2_model2_micro.m]

% Jacobian for nematic order with gradient in theta
% theta corresponds to angle of protein from tangent to generating curve

function J = matrix_Jac_theta2_model2_micro(Aux,C,phi,theta2,S_n)
global Invariant ini_Val Material Constraints

% Do we have deviatoric curvature
if isfield(Material,'k_theta')
    k_theta = Material.k_theta;
    C0 = Constraints.C0;
else
    k_theta = 0;
    C0 =0;
end

J=zeros(ini_Val.ncontrol);
connect = Invariant.connect;

tmp = (Aux.K1-Aux.K2)/2;
tmp1 = (S_n.*Aux.K_theta + Aux.Hu_theta - C0);
tmp2 = -4 * S_n .* tmp .* cos(2*theta2);
tmp3 = 4 * S_n.^2.* tmp.^2 .* sin(2*theta2).^2;

aux1 = 2*pi*k_theta *(C(:,1).* Aux.au).*phi.* (tmp1.*tmp2 + tmp3) .*Invariant.gweight;


aux2 = 2*pi*Material.Lmd_theta* C(:,1)./Aux.au.*Invariant.gweight;


for iel=1:size(connect,1)
    ig=(1:ini_Val.gaussno);
    igglob=(iel-1)*ini_Val.gaussno+ig;
    J_loc_1=Invariant.Nshape(igglob,:)'*diag(aux1(igglob))*Invariant.Nshape(igglob,:);
    
    J_loc_2=Invariant.dNsh(igglob,:)'*diag(aux2(igglob))*Invariant.dNsh(igglob,:);

    J(connect(iel,:),connect(iel,:)) = ...
        J(connect(iel,:),connect(iel,:)) + J_loc_1 + J_loc_2;
end
