# Supplementary material for: Dynamic mechanochemical feedback between curved membranes and BAR protein self-organization
Source: Nat Commun. 2021 Nov 12;12:6550. doi: 10.1038/s41467-021-26591-3 (PMC8589976; doi:10.1038/s41467-021-26591-3)
Supplement: Supplementary file 25 — Supplementary software 1 [file 41467_2021_26591_MOESM25_ESM.zip › Supplementary Software 1/Functionals/matrix_Jac_theta2_NBAR.m]

% Jacobian for nematic order with gradient in theta
% theta corresponds to angle of protein from tangent to generating curve

function J = matrix_Jac_theta2_NBAR(Aux,C,phi,theta2,d_theta2,S)
global Invariant ini_Val Material Constraints

% Do we have deviatoric curvature
if isfield(Material,'k_p')
    k_p = Material.k_p;
    C0 = Constraints.C0;
else
    k_p = 0;
    C0 =0;
end

J=zeros(ini_Val.ncontrol);
connect = Invariant.connect;
%     Aux.K_theta = (Aux.K1-Aux.K2).*(2*cos(theta2).^2-1);
%     Aux.Hu_theta =(Aux.K1+Aux.K2);
%     Aux.Du = (Aux.K1-Aux.K2);
tmp = C(:,1)./(Aux.au);
tmp0 =  C(:,1).*(Aux.au);
tmp1 = (Aux.Hu_theta + S.*Aux.K_theta - 2*C0);
tmp2 =  S.*Aux.Du.*(-4 .*cos(2*theta2));
tmp3 = (S.*Aux.Du.*(-2.*sin(2.*theta2))).^2;
tmp4 =  Aux.Du .* (-2 .* sin(2.*theta2));
tmp5 =  Aux.Du .* (-4 .* cos(2.*theta2));

aux1_a = pi* k_p/2 .*phi .* (d_theta2) .*(tmp3) .*tmp0 .*Invariant.gweight;
aux1_b = pi* k_p/2 .*phi .* (tmp1.*tmp2) .* tmp0 .*Invariant.gweight;

aux2 = 2*pi*Material.Lmd_theta* tmp.*Invariant.gweight;

aux3 =Aux.cyl.*( 2*pi .* phi .* S .*(10.*tmp4.^2 + (10.*(Aux.K_theta - C0) -0.44).*tmp5) .* tmp0 .*Invariant.gweight);

for iel=1:size(connect,1)
    ig=(1:ini_Val.gaussno);
    igglob=(iel-1)*ini_Val.gaussno+ig;
    J_loc_1_a=Invariant.Nshape(igglob,:)'*diag(aux1_a(igglob))*Invariant.Nshape(igglob,:);
    J_loc_1_b=Invariant.dNsh(igglob,:)'*diag(aux1_b(igglob))*Invariant.Nshape(igglob,:);
    
    J_loc_2=Invariant.dNsh(igglob,:)'*diag(aux2(igglob))*Invariant.dNsh(igglob,:);
    
    J_loc_3=Invariant.Nshape(igglob,:)'*diag(aux3(igglob))*Invariant.Nshape(igglob,:);

    J(connect(iel,:),connect(iel,:)) = ...
        J(connect(iel,:),connect(iel,:)) + J_loc_1_a + J_loc_1_b + J_loc_2 + J_loc_3;
end
