# Supplementary material for: Dynamic mechanochemical feedback between curved membranes and BAR protein self-organization
Source: Nat Commun. 2021 Nov 12;12:6550. doi: 10.1038/s41467-021-26591-3 (PMC8589976; doi:10.1038/s41467-021-26591-3)
Supplement: Supplementary file 25 — Supplementary software 1 [file 41467_2021_26591_MOESM25_ESM.zip › Supplementary Software 1/Functionals/Nonlin_constr.m]

function [C,C_eq,dC,g] = Nonlin_constr(x)
global Invariant ini_Val Material Constraints phi

if isfield(ini_Val,'iopen')
    iopen = ini_Val.iopen;
else
    iopen = 0;
end
if isfield(Constraints,'iSurf_loc')
    iSurf_loc = Constraints.iSurf_loc;
else
   iSurf_loc = 0;
end

if isfield(Constraints,'iVol_s')
    iVol_s = Constraints.iVol_s;
else
    iVol_s = 0;
end
if isfield(Constraints,'Pr')
    Pre = 1;
else
    Pre = 0;
end

%Initialization
if (iopen ~= 3 && iopen ~= 24 && iopen ~= 6 && iopen ~=7 && iopen ~=9 && iopen ~=20  && iopen ~=21 && iopen ~=33 && Pre==0)
    V0=Constraints.V0;
end


if (iVol_s==1)
    V0 = Constraints.V0;
end

if (iSurf_loc)
    S0=Constraints.S0;
else
    S0=pi*(Material.R0^2);
end
S0=Constraints.S0;
C0=Constraints.C0;
p = ini_Val.p;


[C,C1,C2]=interpolate(Invariant,x);
Aux = auxiliary_calculations_NBAR(Invariant,p,C0,C,C1,C2,phi);

%%%%%%%%%%%%%%%%%%%%%%%%%%%%%%%%%%%%%%%%%%%%%%%%%%%%%%%%%
% Volume: vesicle 

if ( iopen ~= 3 && iopen ~= 4 && iopen ~= 6 && iopen ~=7 && iopen ~= 8 && iopen ~= 11 && iopen ~= 12 && iopen ~=9 && iopen ~=13 && iopen ~=14 && iopen ~=22)
    [tV,dV_dCP] = Volume_functional(Aux);
    dV_dCP=reshape(dV_dCP,length(x),1);
end

%%%%%%%%%%%%%%%%%%%%%%%%%%%%%%%%%%%%%%%%%%%%%%%%%%%%%%%%%
% Volume: open membrane with support

if (iVol_s==1)
    [tV,dV_dCP] = Volume_functional_support(Aux);
%     [tV,dV_dCP] = Volume_functional(Aux);
    dV_dCP=reshape(dV_dCP,length(x),1);
end
if (Pre==1)
    [tV,dV_dCP] = Volume_functional_support(Aux);
%     [tV,dV_dCP] = Volume_functional(Aux);
    dV_dCP=reshape(dV_dCP,length(x),1);
end
%%%%%%%%%%%%%%%%%%%%%%%%%%%%%%%%%%%%%%%%%%%%%%%%%%%%%%%%%
% local area constraints

if Constraints.iSurf_loc == 1
    [S_L,dS_L_dCP] = localArea_functional(Aux);
    if (iopen == 3 || iopen == 6 || iopen == 7 || iopen == 9 || Pre==1 || iopen == 24 || iopen == 20 || iopen == 33)
        g = [dS_L_dCP'];
        C_eq = [(S_L-Constraints.S0_L)];
    else
        g=[dV_dCP,dS_L_dCP'];
        C_eq = [(tV-V0); (S_L-Constraints.S0_L)];
    end
else
    [tS,dS_dCP] = Area_functional(Aux);
    dS_dCP=reshape(dS_dCP,length(x),1);
    if (iopen == 3 || iopen == 6 || iopen == 7|| iopen == 9 || Pre==1 || iopen == 24 || iopen == 20 || iopen == 33)
        g=[dS_dCP];
        C_eq = [(tS-S0)];
    else
        g=[dV_dCP,dS_dCP];
        C_eq = [(tV-V0); (tS-S0)];
    end
end

C=[];
dC=[];
