# Supplementary material for: Dynamic mechanochemical feedback between curved membranes and BAR protein self-organization
Source: Nat Commun. 2021 Nov 12;12:6550. doi: 10.1038/s41467-021-26591-3 (PMC8589976; doi:10.1038/s41467-021-26591-3)
Supplement: Supplementary file 25 — Supplementary software 1 [file 41467_2021_26591_MOESM25_ESM.zip › Supplementary Software 1/Functionals/Nonlin_constr_pressure_NBAR.m]

function [C,C_eq,dC,g] = Nonlin_constr_pressure_NBAR(x)
global Invariant ini_Val Material Constraints phi

if isfield(ini_Val,'iopen')
    iopen = ini_Val.iopen;
else
    iopen = 0;
end
if isfield(Constraints,'iSurf_loc')
    iSurf_loc = Constraints.iSurf_loc;
else
   iSurf_loc = 0;
end

if isfield(Constraints,'Pr')
    Pre = 1;
else
    Pre = 0;
end


S0=Constraints.S0;
C0=Constraints.C0;
p = ini_Val.p;


[C,C1,C2]=interpolate(Invariant,x);
Aux = auxiliary_calculations_n(Invariant,ini_Val.p,Constraints.C0,C,C1,C2,phi);


% local area constraints
if Pre ==1
if Constraints.iSurf_loc == 1
    [S_L,dS_L_dCP] = localArea_functional(Aux);
    g = [dS_L_dCP'];
    C_eq = [(S_L-Constraints.S0_L)];
    
else
    [tS,dS_dCP] = Area_functional(Aux);
    dS_dCP=reshape(dS_dCP,length(x),1);
    g=[dS_dCP];
    C_eq = [(tS-S0)];
end
end

C=[];
dC=[];
