# Supplementary material for: Dynamic mechanochemical feedback between curved membranes and BAR protein self-organization
Source: Nat Commun. 2021 Nov 12;12:6550. doi: 10.1038/s41467-021-26591-3 (PMC8589976; doi:10.1038/s41467-021-26591-3)
Supplement: Supplementary file 25 — Supplementary software 1 [file 41467_2021_26591_MOESM25_ESM.zip › Supplementary Software 1/Functionals/Nov_Residual_NBAR.m]

% To add adsorption to the membranes
% A) Sorption reaction given by Langmuir type + Curvature sensing (No
% change in time scale)
% Variables
% C_s: solute concentration in the bulk
% k_A: Coefficient of rate of adsorption 
% k_D: Coefficient of rate of desorption 

function R = Nov_Residual_NBAR(Aux,C,C1,C2,phi_k,d_phi_k,phi_1,dd_phi_k,S_k,d_S_k)
global Invariant ini_Val Material Constraints dt 

if isfield(Constraints,'sorption') 
    reac = 1;
    k_A = Material.k_A;
    k_D = Material.k_D;
    C_s = Constraints.C_s;
else
    reac = 0;
    k_A = 1;
    k_D = 0;
    C_s = 1;
end

%D_c: Whether we have diffusion or not
if (isinf(Material.eta_a0))
    D_c = 0;
else
    D_c = 1;
end

% To limit the value of phi between 0 and 1
if isfield(Material,'alpha')
    alpha = Material.alpha;
else
    alpha = 0;
end
if isfield(Material,'beta')
    beta = Material.beta;
else
    beta = 0;
end
if isfield(Material,'alpha1')
    alpha1 = Material.alpha1;
else
    alpha1 = 0;
end
if isfield(Material,'beta1')
    beta1 = Material.beta1;
else
    beta1 = 0;
end

if isfield(ini_Val,'iopen')
    iopen = ini_Val.iopen;
else
    iopen = 0;
end

R = zeros(ini_Val.ncontrol,1);
connect = Invariant.connect;

k_p = Material.k_p;
C0 = Constraints.C0;
Lmd = Material.Lmd;


asp_r = Material.c-Material.d./2.*(S_k.^2);
den = (Material.phi_area_max -asp_r.*phi_k);
den2 = den.^2;
% To Compute R1, R2, R3 and R4
tmp1 = (C(:,1).* Aux.au);
tmp2 = (C(:,1)./ Aux.au);
tmp3 = ((C1(:,1).*Aux.au - C(:,1).*Aux.dau)./(Aux.au).^2);
tmp5 = k_p/8 .*(Aux.Hu_theta + S_k.*Aux.K_theta -2*C0).^2;

curv_bias = (1212*(abs(Aux.K_theta/2-C0)).^3 - 312*(abs(Aux.K_theta/2-C0)).^2 + 25.7*(abs(Aux.K_theta/2-C0)) - 1.5);
d_curv_bias = (1212*(abs(Aux.K_theta/2-C0)).^3 - 312*(abs(Aux.K_theta/2-C0)).^2 + 25.7*Aux.K_theta/2);

tmp6 = Material.NBAR.*(0*S_k.^2./2 + S_k.*curv_bias);


% To bound the phi between 0 and 0.5
tmp4_a = beta./(phi_k).*d_S_k ;
tmp4_b = alpha./den2.*(phi_k.*asp_r.^2.*d_phi_k-phi_k.*Material.d.*S_k.*d_S_k);

% To bound the S between 0 and 1
tmp4_c = -beta1./S_k.*d_S_k ;
tmp4_d = alpha1./(1-S_k);
% Sorption terms
tmp_reac_D = exp(1 .* (tmp5 + tmp6));
tmp_reac_A = exp(-1 .* (tmp5 + tmp6));


% Langmuir type sorption

if Constraints.sorption ==1    
    tmp8 = (k_A*C_s*(Material.phi_max - phi_k) - k_D*phi_k);
elseif Constraints.sorption ==2
    tmp8 = (k_A*C_s*(Material.phi_max - phi_k) - k_D*phi_k.*tmp_reac_D);
else
    tmp8 = (k_A*C_s*(Material.phi_max - phi_k).*tmp_reac_A - k_D*phi_k);
end

if (nargin >= 8)
    L_phi_m = (tmp3.* d_phi_k + tmp2.*dd_phi_k)./tmp1;
%     aux8 =  0*(- reac*tmp1.*tmp8.*Lmd.* L_phi_m./tmp9 .*Invariant.gweight*dt);
end

%----------------- 
aux1 = tmp1.* (phi_k) .* Invariant.gweight;
aux2 = - tmp1.* (phi_1) .* Invariant.gweight;
%----------------- Bending
aux3_a = -tmp2 ./Material.eta_a0 .* tmp5 .* (d_phi_k) .* Invariant.gweight*dt;
aux3_b = -tmp3 ./Material.eta_a0 .* tmp5 .* (phi_k) .* Invariant.gweight*dt;
aux3_c = -tmp2 ./Material.eta_a0 .* tmp5 .* (phi_k) .* Invariant.gweight*dt;
%----------------- Bending Cylinder
aux4_a = Material.NBAR.*(tmp2/Material.eta_a0 .* S_k .* d_S_k .* (phi_k) .* Invariant.gweight*dt);
aux4_b =Material.NBAR.*(tmp2/Material.eta_a0 .* phi_k .* d_S_k .* (curv_bias) .* Invariant.gweight*dt);
aux4_c = Material.NBAR.*(1/Material.eta_a0 .* (d_curv_bias) .* (tmp3.*phi_k.*S_k+tmp2.*d_phi_k.*S_k+tmp2.*phi_k.*d_S_k) .*Invariant.gweight*dt);
aux4_d =Material.NBAR.*(1/Material.eta_a0 .* (d_curv_bias) .* (tmp2.*phi_k.*S_k) .*Invariant.gweight*dt);
%----------------- Diffusion terms
if (D_c == 1)
     aux5_a1 = tmp2 .* Material.r .* ((d_phi_k) ./ den2)./Material.eta_a0.*Invariant.gweight*dt;
    aux5_a2 = tmp2 .* Material.r .* (- phi_k.^3 .* asp_r .* Material.d .* S_k .* d_S_k) ./ den2 ./Material.eta_a0.*Invariant.gweight*dt;
    aux5_b = tmp2 .*2 .*Material.t .* S_k .* d_S_k .* phi_k ./ Material.eta_a0.*Invariant.gweight*dt;
    aux5_c = tmp2 .* Material.q .* d_S_k.*phi_k./(1-S_k)./Material.eta_a0.*Invariant.gweight*dt;
    aux5_d = tmp2 .* (tmp4_a+tmp4_b) ./Material.eta_a0.*Invariant.gweight*dt;
    aux5_e = tmp2 .* (tmp4_c+tmp4_d).* phi_k./Material.eta_a0.*Invariant.gweight*dt;
    if (nargin >= 8)
        aux6 = tmp3 .* phi_k .* L_phi_m .* Lmd *1000 ./ Material.eta_a0 .*Invariant.gweight*dt;
        aux7 = tmp2 .* d_phi_k .* L_phi_m .* Lmd *1000./ Material.eta_a0 .*Invariant.gweight*dt;
        aux8 = tmp2 .* phi_k .* L_phi_m .* Lmd *1000./ Material.eta_a0 .*Invariant.gweight*dt;
    end

end
%----------------- Reaction term
aux9 = -reac*tmp1.*tmp8.*Invariant.gweight*dt/Material.eta_a0;

for iel=1:size(connect,1)
    ig=(1:ini_Val.gaussno);
    igglob=(iel-1)*ini_Val.gaussno+ig;
    R1_loc = (aux1(igglob)')*Invariant.Nshape(igglob,:);
    R2_loc = (aux2(igglob)')*Invariant.Nshape(igglob,:);
    R_loc = R1_loc + R2_loc;
    %%%% Diffusion terms
    if (D_c == 1) 
        R3_loc_a = (aux3_a(igglob)')*Invariant.dNsh(igglob,:);
        R3_loc_b = (aux3_b(igglob)')*Invariant.dNsh(igglob,:);
        R3_loc_c = (aux3_c(igglob)')*Invariant.ddNsh(igglob,:);
        R4_loc_a = (aux4_a(igglob)')*Invariant.dNsh(igglob,:);
        R4_loc_b = (aux4_b(igglob)')*Invariant.dNsh(igglob,:);
        R4_loc_c = (aux4_c(igglob)')*Invariant.dNsh(igglob,:);
        R4_loc_d = (aux4_d(igglob)')*Invariant.ddNsh(igglob,:);
        R5_loc_a1 = (aux5_a1(igglob)')*Invariant.dNsh(igglob,:);
        R5_loc_a2 = (aux5_a2(igglob)')*Invariant.dNsh(igglob,:);
        R5_loc_b = (aux5_b(igglob)')*Invariant.dNsh(igglob,:);
        R5_loc_c = (aux5_c(igglob)')*Invariant.dNsh(igglob,:);
        R5_loc_d = (aux5_d(igglob)')*Invariant.dNsh(igglob,:);
        R5_loc_e = (aux5_e(igglob)')*Invariant.dNsh(igglob,:);
        R_loc = R_loc + R3_loc_a +R3_loc_b+ +R3_loc_c+ R4_loc_a + R4_loc_b + R4_loc_c + R4_loc_d + R5_loc_a1 + R5_loc_a2 + R5_loc_b + R5_loc_c + R5_loc_d + R5_loc_e;
        if (nargin >= 8)
            R6_loc = (aux6(igglob)')*Invariant.dNsh(igglob,:);
            R7_loc = (aux7(igglob)')*Invariant.dNsh(igglob,:);
            R8_loc = (aux8(igglob)')*Invariant.ddNsh(igglob,:);
            R_loc = R_loc + R6_loc + R7_loc + R8_loc;
        end
    end
    %%% Sorption terms
%     if (nargin >= 8)
%         R8_loc = (aux8(igglob)')*Invariant.Nshape(igglob,:);
%         R_loc = R_loc + R8_loc;
%     end
    R9_loc = (aux9(igglob)')*Invariant.Nshape(igglob,:);
   
    R_loc = (R_loc + R9_loc);
    R(connect(iel,:)) = ...
        R(connect(iel,:)) + R_loc(:);
end
 
