# Supplementary material for: Dynamic mechanochemical feedback between curved membranes and BAR protein self-organization
Source: Nat Commun. 2021 Nov 12;12:6550. doi: 10.1038/s41467-021-26591-3 (PMC8589976; doi:10.1038/s41467-021-26591-3)
Supplement: Supplementary file 25 — Supplementary software 1 [file 41467_2021_26591_MOESM25_ESM.zip › Supplementary Software 1/Functionals/Order_parameter.m]

function [S_n] = Order_parameter(Aux,phi)
global Invariant ini_Val Material Constraints


p = ini_Val.p;
gaussno = ini_Val.gaussno;

if isfield(Constraints,'model')
    model = Constraints.model;
else
    model = 1;
end
% S_n=Material.max_S/2*((tanh(10.*(phi-Material.phi_cr))+1));
S_n=Material.max_S/2*((tanh(150.*(phi-Material.phi_cr))+1));


% tmp_1 = 4 * Material.beta_n*ones(length(Aux.HmC02),1);
% tmp_2 = 2 * Material.alpha_n.*(1-phi./Material.phi_cr);
% tmp_3 = -Material.k0/2*Aux.HmC02.*phi;
% tmp_4 = Material.k_dc/2*(Aux.DmD02).*phi;
% S_n=[];
% 
% for i=1:length(Aux.Hu)
%     p=[tmp_1(i) 0.*tmp_1(i) tmp_2(i) tmp_3(i)+tmp_4(i)];
%     ROOTS=(roots(p));
%   if length(ROOTS(find(abs(imag(ROOTS))<1e-12)))>1
%       S_n=[S_n; (max((ROOTS(find(abs(imag(ROOTS))<1e-12)))))];
%   else
%     S_n=[S_n; (ROOTS(find(abs(imag(ROOTS))<1e-12)))];
%   end
% %     S_n(i)=ROOTS(find(abs(imag(ROOTS))<1e-12));
% %     S_n=[S_n ;S_n(i)]
% end
