# Supplementary material for: Dynamic mechanochemical feedback between curved membranes and BAR protein self-organization
Source: Nat Commun. 2021 Nov 12;12:6550. doi: 10.1038/s41467-021-26591-3 (PMC8589976; doi:10.1038/s41467-021-26591-3)
Supplement: Supplementary file 25 — Supplementary software 1 [file 41467_2021_26591_MOESM25_ESM.zip › Supplementary Software 1/Functionals/reaction_Energy_model2.m]

function Energy = reaction_Energy_model2(Aux,C,phi,d_phi,d_theta2,S,d_S)
global Invariant Material Constraints theta2 C_S

if isfield(Constraints,'model')
    model = Constraints.model;
else
    model = 1;
end

if(nargin < 5)
    Inv=Invariant;
end

if(nargin==3)
    d_phi=zeros(size(phi));
    Lmd=0;
else
    Lmd = Material.Lmd;
end

if(isfield(Constraints,'f0'))
    f0 = Constraints.f0;
else
    f0 = 0;
end

if isfield(Material,'H_m') %Point load applied at the tip of bud
    H_m = Material.H_m;
else
    H_m = 0;
end
if isfield(Material,'k_b') %Point load applied at the tip of bud
    k_b = Material.k_b;
else
    k_b = 0;
end
if(isfield(Constraints,'f0z'))
    f0z = Constraints.f0z;
else
    f0z = 0;
end
for l=1:length(C_S)
        if C_S(l)>=Material.max_S 
            C_S(l)=Material.max_S ;
        end
        if C_S(l)<=Material.min_S
            C_S(l)=Material.min_S;
        end
  end
C0= Constraints.C0;
curv_fit = 1212*(abs(Aux.K_theta/2-C0)).^3 - 312*(abs(Aux.K_theta/2-C0)).^2 + 25.7*(abs(Aux.K_theta/2-C0)) - 1.5;
asp_r = Material.c- Material.d*S.^2./2;
tmp5 =Material. k_p/8 .*(Aux.Hu_theta + S.*Aux.K_theta -2*C0).^2;

curv_bias = (1212*(abs(Aux.K_theta/2-C0)).^3 - 312*(abs(Aux.K_theta/2-C0)).^2 + 25.7*(abs(Aux.K_theta/2-C0)) - 1.5);
tmp6 = Material.NBAR.*(0*S.^2./2 + S.*curv_bias);

tmp_reac_A = exp(-1 .* (tmp5 + tmp6));
tmp8 = (Material.k_A*Constraints.C_s.*tmp_reac_A - Material.k_D);

tmp =  tmp8;

tmp= tmp.* C(:,1) .* Aux.au .* Invariant.gweight;

tmp = tmp;
Energy = 2*pi*sum(tmp) - pi*f0*C(end,1)^2 ;
