# Supplementary material for: Dynamic mechanochemical feedback between curved membranes and BAR protein self-organization
Source: Nat Commun. 2021 Nov 12;12:6550. doi: 10.1038/s41467-021-26591-3 (PMC8589976; doi:10.1038/s41467-021-26591-3)
Supplement: Supplementary file 25 — Supplementary software 1 [file 41467_2021_26591_MOESM25_ESM.zip › Supplementary Software 1/Functionals/Residual_3sorption_micro.m]

% To add adsorption to the membranes
% A) Sorption reaction given by Langmuir type + Curvature sensing (No
% change in time scale)
% Variables
% C_s: solute concentration in the bulk
% k_A: Coefficient of rate of adsorption 
% k_D: Coefficient of rate of desorption 

function R = Residual_3sorption_micro(Aux,C,C1,C2,phi_k,d_phi_k,phi_1,dd_phi_k,S_n)
global Invariant ini_Val Material Constraints dt

if isfield(Material,'k_A') && isfield(Material,'k_D') && isfield(Constraints,'C_s')
    reac = 1;
    k_A = Material.k_A;
    k_D = Material.k_D;
    C_s = Constraints.C_s;
else
    reac = 0;
    k_A = 1;
    k_D = 0;
    C_s = 1;
end

%D_c: Whether we have diffusion or not
if (isinf(Material.eta_a0))
    D_c = 0;
else
    D_c = 1;
end

% Do we have deviatoric curvature
if isfield(Material,'k_theta')
    k_theta = Material.k_theta;
    C0 = Constraints.C0;
else
    k_theta = 0;
    C0 =0;
end

% To limit the value of phi between 0 and 1
if isfield(Material,'alpha')
    alpha = Material.alpha;
else
    alpha = 0;
end

if isfield(Material,'beta')
    beta = Material.beta;
else
    beta = 0;
end

if isfield(ini_Val,'iopen')
    iopen = ini_Val.iopen;
else
    iopen = 0;
end

R = zeros(ini_Val.ncontrol,1);
connect = Invariant.connect;


Chi = Material.Chi;
RT_a0 = Material.RT_a0;
C0 = Constraints.C0;
Lmd = Material.Lmd;
% To Compute R1, R2, R3 and R4
tmp1 = (C(:,1).* Aux.au);
tmp2 = (C(:,1)./ Aux.au);
tmp3 = ((C1(:,1).*Aux.au - C(:,1).*Aux.dau)./(Aux.au).^2);
tmp5 = k_theta/2 .*(S_n.*Aux.K_theta + Aux.Hu_theta - C0).^2 ;
tmp6 = -1/2*(S_n.*Aux.K_theta).^2 - 1/2*(Aux.Hu_theta).^2 - S_n.*Aux.K_theta.*Aux.Hu_theta + C0*(S_n.*Aux.K_theta+Aux.Hu_theta);

% To bound the phi between 0 and 1
tmp4 = beta./(phi_k)./(phi_k) + alpha./(Material.phi_max-phi_k).^2;
tmp_reac_D = exp(1/20 * tmp5);
tmp_reac_A = exp(-1/20 * tmp5);

% Langmuir type sorption
if Constraints.sorption ==1    
    tmp8 = (k_A*C_s*(Material.phi_max - phi_k) - k_D*phi_k);
elseif Constraints.sorption ==2
    tmp8 = (k_A*C_s*(Material.phi_max - phi_k) - k_D*phi_k.*tmp_reac_D);
else
    tmp8 = (k_A*C_s*(Material.phi_max - phi_k).*tmp_reac_A - k_D*phi_k);
end

%%% Sorption terms
aux1 = tmp1.* (phi_k) .* Invariant.gweight;

aux2 = - tmp1.* (phi_1) .* Invariant.gweight;

if (nargin >= 8)
    L_phi_m = (tmp3.* d_phi_k + tmp2.*dd_phi_k)./tmp1;
%     aux8 =  0*(- reac*tmp1.*tmp8.*Lmd.* L_phi_m./tmp9 .*Invariant.gweight*dt);
end

aux9 = -reac*tmp1.*tmp8.*Invariant.gweight*dt;

%%%% Diffusion terms
if (D_c == 1)
    aux3_a = k_theta * tmp3.*(tmp6).*phi_k./Material.eta_a0.*Invariant.gweight*dt;
    aux3_b = k_theta * tmp2.*(tmp6).*d_phi_k./Material.eta_a0.*Invariant.gweight*dt;
    aux3_c = k_theta * tmp2.*(tmp6).*phi_k./Material.eta_a0.*Invariant.gweight*dt;

    aux4 =  tmp2.* (RT_a0 * Material.phi_max./(Material.phi_max - phi_k) ...
         +(Chi+ tmp4).*phi_k)./Material.eta_a0.* d_phi_k .*Invariant.gweight*dt;

    
    if (nargin >= 8)
        aux5 = tmp3.*phi_k.*L_phi_m.*Lmd./Material.eta_a0 .*Invariant.gweight*dt;
        aux6 = tmp2.*d_phi_k.*L_phi_m.*Lmd./Material.eta_a0 .*Invariant.gweight*dt;
        aux7 = tmp2.*phi_k.*L_phi_m.*Lmd./Material.eta_a0 .*Invariant.gweight*dt;
    end

end
%%%%%%

for iel=1:size(connect,1)
    ig=(1:ini_Val.gaussno);
    igglob=(iel-1)*ini_Val.gaussno+ig;
    R1_loc = (aux1(igglob)')*Invariant.Nshape(igglob,:);
    R2_loc = (aux2(igglob)')*Invariant.Nshape(igglob,:);
    R_loc = R1_loc + R2_loc;
    %%%% Diffusion terms
    if (D_c == 1) 
        R3_loc_a = (aux3_a(igglob)')*Invariant.dNsh(igglob,:);
        R3_loc_b = (aux3_b(igglob)')*Invariant.dNsh(igglob,:);
        R3_loc_c = (aux3_c(igglob)')*Invariant.ddNsh(igglob,:);
        R4_loc = (aux4(igglob)')*Invariant.dNsh(igglob,:);
        R_loc = R_loc + R3_loc_a +R3_loc_b+ R3_loc_c + R4_loc;
        if (nargin >= 8)
            R5_loc = (aux5(igglob)')*Invariant.dNsh(igglob,:);
            R6_loc = (aux6(igglob)')*Invariant.dNsh(igglob,:);
            R7_loc = (aux7(igglob)')*Invariant.ddNsh(igglob,:);
            R_loc = R_loc + R5_loc + R6_loc + R7_loc;
        end
    end
    %%% Sorption terms
%     if (nargin >= 8)
%         R8_loc = (aux8(igglob)')*Invariant.Nshape(igglob,:);
%         R_loc = R_loc + R8_loc;
%     end
    R9_loc = (aux9(igglob)')*Invariant.Nshape(igglob,:);
   
    R_loc = (R_loc + R9_loc);
    R(connect(iel,:)) = ...
        R(connect(iel,:)) + R_loc(:);
end
