# Supplementary material for: Dynamic mechanochemical feedback between curved membranes and BAR protein self-organization
Source: Nat Commun. 2021 Nov 12;12:6550. doi: 10.1038/s41467-021-26591-3 (PMC8589976; doi:10.1038/s41467-021-26591-3)
Supplement: Supplementary file 25 — Supplementary software 1 [file 41467_2021_26591_MOESM25_ESM.zip › Supplementary Software 1/Functionals/Residual_S_fminunc.m]

% Residual for nematic order with gradient in theta
% theta corresponds to angle of protein from tangent to generating curve

function R = Residual_S_fminunc(Aux,C,phi,theta2,S_n)
global Invariant ini_Val Material Constraints

% Do we have deviatoric curvature
if isfield(Material,'k_dc')
    k_dc = Material.k_dc;
    D0 = Constraints.D0;
else
    k_dc = 0;
    D0 =0;
end

R = zeros(ini_Val.ncontrol,1);
connect = Invariant.connect;


tmp1 = (C(:,1).* Aux.au);

aux = -2*pi*Material.k0/2* (Aux.HmC02).^2 .*phi.* tmp1.*Invariant.gweight;
aux1= 2*pi*k_dc/2*((Aux.K1-Aux.K2).*cos(theta2).^2 ...
           + Aux.K2 - D0).^2 .*phi.* tmp1.*Invariant.gweight;

aux2 = 2*pi*(4*Material.beta_n.*S_n.^3 +2 *Material.alpha_n.*(1-phi/Material.phi_cr)).*S_n.*tmp1.*Invariant.gweight;

aux_f = aux + aux1 + aux2;

for iel=1:size(connect,1)
    ig=(1:ini_Val.gaussno);
    igglob=(iel-1)*ini_Val.gaussno+ig;
    R1_loc = (aux_f(igglob)')*Invariant.Nshape(igglob,:);
   
    R_loc = R1_loc;
    R(connect(iel,:)) = ...
        R(connect(iel,:)) + R_loc(:);
end
