# Supplementary material for: Dynamic mechanochemical feedback between curved membranes and BAR protein self-organization
Source: Nat Commun. 2021 Nov 12;12:6550. doi: 10.1038/s41467-021-26591-3 (PMC8589976; doi:10.1038/s41467-021-26591-3)
Supplement: Supplementary file 25 — Supplementary software 1 [file 41467_2021_26591_MOESM25_ESM.zip › Supplementary Software 1/Functionals/Residual_S_Nov_NBAR.m]

% Residual for nematic order with gradient in theta
% theta corresponds to angle of protein from tangent to generating curve

function R = Residual_S_Nov_NBAR(Aux,C,phi,S,d_S)
global Invariant ini_Val Material Constraints


% Do we have deviatoric curvature
if isfield(Material,'k_p')
    k_p = Material.k_p;
    C0 = Constraints.C0;
else
    k_p = 0;
    C0 =0;
end
R = zeros(ini_Val.ncontrol,1);
connect = Invariant.connect;


tmp = Material.c - Material.d.*(S.^2/2);
tmp1 = C(:,1).*Aux.au;
tmp1_a = C(:,1)./Aux.au;
tmp2 = 2*(Aux.Hu_theta + S .*Aux.K_theta - 2 * C0).*Aux.K_theta;
tmp3 = 1212*(abs(Aux.K_theta/2-C0)).^3 -312*(abs(Aux.K_theta/2-C0)).^2+25.7*(abs(Aux.K_theta/2-C0))-1.5;
tmp4 = S./(Material.phi_area_max -tmp.*phi);
tmp5 = 1./(1-S);
tmp6 = Material.gamma./(1-S)-Material.delta./(S);


aux = 2*pi* k_p/8 * tmp2 .*phi.* tmp1.*Invariant.gweight;
aux1 = Material.NBAR.*Aux.cyl.* 2*pi.* (S + tmp3).*phi.* tmp1.*Invariant.gweight;
aux2 = 2*pi*(-Material.r .*phi.^2 .* Material.d .* tmp4).* tmp1.*Invariant.gweight;
aux3 = 2*pi*(2*Material.t *phi.*S).* tmp1.*Invariant.gweight;
aux4 = 2*pi*(Material.q *phi.*tmp5).* tmp1.*Invariant.gweight;
aux5 = 2*pi*(tmp6).* tmp1.*Invariant.gweight;
aux6 = 2*pi* Material.Lmd_S* tmp1_a .* d_S .* Invariant.gweight;

aux_f = aux + aux1 + aux2 + aux3 + aux4 + aux5;


for iel=1:size(connect,1)
    ig=(1:ini_Val.gaussno);
    igglob=(iel-1)*ini_Val.gaussno+ig;
    R1_loc = (aux_f(igglob)')*Invariant.Nshape(igglob,:);
    R2_loc = (aux6(igglob)')*Invariant.dNsh(igglob,:);
    R_loc = R1_loc + R2_loc;
    R(connect(iel,:)) = ...
        R(connect(iel,:)) + R_loc(:);

end
