# Supplementary material for: Dynamic mechanochemical feedback between curved membranes and BAR protein self-organization
Source: Nat Commun. 2021 Nov 12;12:6550. doi: 10.1038/s41467-021-26591-3 (PMC8589976; doi:10.1038/s41467-021-26591-3)
Supplement: Supplementary file 25 — Supplementary software 1 [file 41467_2021_26591_MOESM25_ESM.zip › Supplementary Software 1/Functionals/Residual_theta2_micro.m]

% Residual for nematic order with gradient in theta
% theta corresponds to angle of protein from tangent to generating curve

function R = Residual_theta2_micro(Aux,C,phi,theta2,d_theta2,S_n)
global Invariant ini_Val Material Constraints

% Do we have deviatoric curvature
if isfield(Material,'k_dc')
    k_dc = Material.k_dc;
    D0 = Constraints.D0;
else
    k_dc = 0;
    D0 =0;
end

R = zeros(ini_Val.ncontrol,1);
connect = Invariant.connect;


tmp1 = (C(:,1).* Aux.au);
tmp2 = (C(:,1)./ Aux.au);


aux1 = -2*pi*k_dc*tmp1.*S_n.*((Aux.K1-Aux.K2).*cos(theta2).^2 ...
          +Aux.K2 - D0).*(Aux.K1-Aux.K2).*sin(2*theta2).*phi.* Invariant.gweight;

aux2 = 2*pi* Material.Lmd_theta* tmp2.*d_theta2 .* Invariant.gweight;


for iel=1:size(connect,1)
    ig=(1:ini_Val.gaussno);
    igglob=(iel-1)*ini_Val.gaussno+ig;
    R1_loc = (aux1(igglob)')*Invariant.Nshape(igglob,:);
    R2_loc = (aux2(igglob)')*Invariant.dNsh(igglob,:);
    R_loc = R1_loc + R2_loc;
    
    R(connect(iel,:)) = ...
        R(connect(iel,:)) + R_loc(:);
end
