# Supplementary material for: Dynamic mechanochemical feedback between curved membranes and BAR protein self-organization
Source: Nat Commun. 2021 Nov 12;12:6550. doi: 10.1038/s41467-021-26591-3 (PMC8589976; doi:10.1038/s41467-021-26591-3)
Supplement: Supplementary file 25 — Supplementary software 1 [file 41467_2021_26591_MOESM25_ESM.zip › Supplementary Software 1/Functionals/Residual_theta2_Nov_NBAR.m]

% Residual for nematic order with gradient in theta
% theta corresponds to angle of protein from tangent to generating curve

function R = Residual_theta2_Nov_NBAR(Aux,C,phi,theta2,d_theta2,S)
global Invariant ini_Val Material Constraints

% Do we have deviatoric curvature
if isfield(Material,'k_p')
    k_p = Material.k_p;
    C0 = Constraints.C0;
else
    k_p = 0;
    C0 =0;
end

R = zeros(ini_Val.ncontrol,1);
connect = Invariant.connect;

tmp = (C(:,1).* Aux.au);
tmp1 = (1./ Aux.au);
tmp2 = (C(:,1)./ Aux.au);

%     Aux.K_theta = (Aux.K1-Aux.K2).*(2*cos(theta2).^2-1);
%     Aux.Hu_theta =(Aux.K1+Aux.K2);
%     Aux.Du = (Aux.K1-Aux.K2);

tmp3 = (Aux.Hu_theta + S .*Aux.K_theta - 2*C0) ;
tmp4 =  Aux.K_theta .*(-2.*sin(2.*theta2)) ; % Derivative of the normal curvature of the surface along proteins direction
tmp5 = (1212*3*(Aux.K_theta/2 -C0).^2 -312*2*(Aux.K_theta/2 - C0).^1 + 25.7)/2.* Aux.K_theta .*(-2.*sin(2.*theta2))  ;

aux1 = pi * k_p/2 * phi .* S .*(tmp3.*tmp4) .*  tmp1 .* Invariant.gweight;

aux2 = 2*pi* Material.Lmd_theta* tmp2 .* d_theta2 .* Invariant.gweight;

aux3 = Aux.cyl.*( 2*pi .* S .* phi .* (tmp5) .*  tmp1 .* Invariant.gweight);


for iel=1:size(connect,1)
    ig=(1:ini_Val.gaussno);
    igglob=(iel-1)*ini_Val.gaussno+ig;
    R1_loc = (aux1(igglob)')*Invariant.Nshape(igglob,:);
    R2_loc = (aux2(igglob)')*Invariant.dNsh(igglob,:);
    R3_loc = (aux3(igglob)')*Invariant.Nshape(igglob,:);
    R_loc = R1_loc + R2_loc + R3_loc;
    
    R(connect(iel,:)) = ...
        R(connect(iel,:)) + R_loc(:);
    
end
