# Supplementary material for: Dynamic mechanochemical feedback between curved membranes and BAR protein self-organization
Source: Nat Commun. 2021 Nov 12;12:6550. doi: 10.1038/s41467-021-26591-3 (PMC8589976; doi:10.1038/s41467-021-26591-3)
Supplement: Supplementary file 25 — Supplementary software 1 [file 41467_2021_26591_MOESM25_ESM.zip › Supplementary Software 1/Functionals/total_mass.m]

function mass = total_mass(Aux,C,phi)
global Invariant ini_Val Material Constraints

tmp = phi.*Aux.au.*C(:,1).* Invariant.gweight;
mass = 2*pi * sum(tmp);
