# Supplementary material for: Dynamic mechanochemical feedback between curved membranes and BAR protein self-organization
Source: Nat Commun. 2021 Nov 12;12:6550. doi: 10.1038/s41467-021-26591-3 (PMC8589976; doi:10.1038/s41467-021-26591-3)
Supplement: Supplementary file 25 — Supplementary software 1 [file 41467_2021_26591_MOESM25_ESM.zip › Supplementary Software 1/Functionals/Volume_functional.m]

function [tV,dV_dCP] = Volume_functional(Aux)
global Invariant ini_Val


p = ini_Val.p;
gaussno = ini_Val.gaussno;

tV = 2*pi*sum((Aux.dv).*Invariant.gweight);

if nargout==2
    
    %Derivatives of V (local)
    dV_dr_l = Aux.MC12.*Aux.MC1.*Invariant.Nshape.*Aux.Mgweight;
    dV_dz_l = Aux.MC1.^2.*Invariant.dNsh.*Aux.Mgweight/2;
    
    ns = length(dV_dr_l)/gaussno;
    vs = [1:1:ns];
    dV_dCPr = reshape(sum(reshape(dV_dr_l,gaussno,ns,p+1),1),ns,p+1);
    dV_dCPz = reshape(sum(reshape(dV_dz_l,gaussno,ns,p+1),1),ns,p+1);
    dV_dCP = zeros(2,ini_Val.ncontrol);
    
    for i = 0:p
        dV_dCP(1,vs(:)+i) = dV_dCP(1,vs(:)+i) + dV_dCPr(:,i+1)';
        dV_dCP(2,vs(:)+i) = dV_dCP(2,vs(:)+i) + dV_dCPz(:,i+1)';
    end
    dV_dCP=2*pi*dV_dCP;
end
