# Supplementary material for: Dynamic mechanochemical feedback between curved membranes and BAR protein self-organization
Source: Nat Commun. 2021 Nov 12;12:6550. doi: 10.1038/s41467-021-26591-3 (PMC8589976; doi:10.1038/s41467-021-26591-3)
Supplement: Supplementary file 25 — Supplementary software 1 [file 41467_2021_26591_MOESM25_ESM.zip › Supplementary Software 1/Interpolation_Geometry/codegen/mex/evaluate_BSp/html/resources/css/coder_app.css]

/* Copyright 2013-2014 The MathWorks, Inc. */
pre#code {    
    font-family: Courier;
    font-size: small;
}

.ct { 
    font-style: italic; 
    color: #117755 
} /* comment */
.pp { 
    font-weight:bold;   
    color: #992211 
} /* preprocessor */
.kw, .br { 
    font-weight:bold;   
    color: #112266
} /* keyword or brace */
.dt { 
    font-weight:bold;   
    color: #112266 
} /* data type */
.tk { 
    font-style: normal;   
    color: #112266
} /* regular token */
pre#code a.req {
    text-decoration: none;
    color: #112266
}
pre#code a.req_active {
    cursor: pointer;  
    text-decoration: underline;
}
pre#code a.req_active:hover { 
    cursor: pointer;  
    color: blue; 
    text-decoration: underline
}
pre#code a.blk {
    text-decoration: none;
}
pre#code a.blk_active {
    cursor: pointer;  
    text-decoration: underline;
}
pre#code a.blk_active:hover { 
    cursor: pointer;  
    color: blue; 
    text-decoration: underline
}
a.hilite { 
    font-style: normal;   
    color: black;
    background-color: #ffff99;
} /* highlight token */
tr.hilite { 
    font-style: normal;   
    color: black;
    background-color: #aff
} /* highlight row */
a.hiliteToken, tr.hiliteToken, td.hiliteToken {
    background-color: #ffff99;
}
.hiliteCurrentLine, tr.hiliteCurrentLine > td {
    font-style: normal;   
    color: black;
    background-color: #aff;
    border-top: dashed darkblue 1px;
    border-bottom: dashed darkblue 1px;
}
tr.hiliteCurrentLine > td:first-child {
   border-left: dashed darkblue 1px;
}
tr.hiliteCurrentLine > td:last-child {
   border-right: dashed darkblue 1px;
}

span.hiliteTotalLine {
    font-style: normal;   
    color: #aff;
} 
span.hiliteCurrentLine {
    font-style: normal;   
    color: #ffff99;
}
a.tk {
    text-decoration: none;
}
a.tk:hover {
    text-decoration: none;
}
a.active {
    text-decoration: underline;
}
a.active:hover { 
    cursor: pointer;  
    color: blue; 
    text-decoration: underline
} /* hyperlink */
table.code {
    border: 0px    
}
table.code td {
    vertical-align: top;
}
table.code td.highlightedCurrent {
    background-color: #819FF7;
}
table.code > tr:first {
    text-align: right;
} /* hyperlink */

ul.popup_attrib_list {	
    list-style-type:none; 
    display: block;		
    margin: 0;
    padding: 0;	
}
ul.popup_attrib_list li {
    list-style-type:none; 
    display: inline;
    margin: 0 18px 0 0;
    padding: 0;	
}
.highlighted {
    background-color:yellow;
}
a:class1 {
    color: -webkit-link;
    text-decoration: underline;
    cursor: hand;
}
.scroll
{
    height:80px;
    overflow:scroll;
    overflow-x:hidden;
}
div#popup_window {
    position: absolute;
    background-color: rgb(203,203,255);
    border: solid 3px #ECECEC;		
    border-radius: 5px;
    /* shadow box around the window*/
    -moz-box-shadow: 0 3px 3px rgba(0,0,0,0.4), inset 0 1px #FFF;
    -webkit-box-shadow: 0 3px 3px rgba(0,0,0,0.4), inset 0 1px #FFF;
    box-shadow: 0 3px 3px rgba(0,0,0,0.4), inset 0 1px #FFF;	
    padding: 2px;
}
div#popup_window a {
    text-decoration: none;
    color: green;
}
div#popup_window a:hover {
    cursor: pointer;
    text-decoration: underline;
    color: blue;
}
div#popup_window tr.selected {
    background-color: #ffff99;
}
div#token_usage_nav {
    border-bottom: 1px solid gray;
}
table#token_usage_details {
    cellpadding: 100px;
    table-layout:fixed;
    border: 0px;		
}
.token_usage_details_tabrow {
    width: 40px;
}
table#token_usage_details td {
    padding-right: 5em;	
    padding-left: 1em;	
}
.token_usage_details_tabrow:hover {
    background-color: gray;
}
.nav_table td.hidden {
    display: none;
}
table#codeTbl tr td {
    color: #112266
}
table#codeTbl tr td {
    padding-left: 10px;
}
table#codeTbl tr td:first-child {
    font-style: italic; 
    color: #888888;
    text-align: right;
    padding-left:0px;
}
