# Supplementary material for: Dynamic mechanochemical feedback between curved membranes and BAR protein self-organization
Source: Nat Commun. 2021 Nov 12;12:6550. doi: 10.1038/s41467-021-26591-3 (PMC8589976; doi:10.1038/s41467-021-26591-3)
Supplement: Supplementary file 25 — Supplementary software 1 [file 41467_2021_26591_MOESM25_ESM.zip › Supplementary Software 1/Interpolation_Geometry/codegen/mex/evaluate_BSp/html/resources/jQuery/jquery.hotkeys-0.7.8.js]

/*
(c) Copyrights 2007 - 2008

Original idea by Binny V A, http://www.openjs.com/scripts/events/keyboard_shortcuts/
 
jQuery Plugin by Tzury Bar Yochay 
tzury.by@gmail.com
http://evalinux.wordpress.com
http://facebook.com/profile.php?id=513676303

Project's sites: 
http://code.google.com/p/js-hotkeys/
http://github.com/tzuryby/hotkeys/tree/master

 * Licensed under the MIT license:
 * http://www.opensource.org/licenses/mit-license.php
 *
 * Permission is hereby granted, free of charge, to any person obtaining 
 * a copy of this software and associated documentation files (the 
 * "Software"), to deal in the Software without restriction, including 
 * without limitation the rights to use, copy, modify, merge, publish, 
 * distribute, sublicense, and/or sell copies of the Software, and to 
 * permit persons to whom the Software is furnished to do so, subject to 
 * the following conditions: 
 *  
 * The above copyright notice and this permission notice shall be 
 * included in all copies or substantial portions of the Software. 
 *
 * THE SOFTWARE IS PROVIDED "AS IS", WITHOUT WARRANTY OF ANY KIND, EXPRESS OR
 * IMPLIED, INCLUDING BUT NOT LIMITED TO THE WARRANTIES OF MERCHANTABILITY,
 * FITNESS FOR A PARTICULAR PURPOSE AND NONINFRINGEMENT. IN NO EVENT SHALL THE
 * AUTHORS OR COPYRIGHT HOLDERS BE LIABLE FOR ANY CLAIM, DAMAGES OR OTHER
 * LIABILITY, WHETHER IN AN ACTION OF CONTRACT, TORT OR OTHERWISE, ARISING FROM,
 * OUT OF OR IN CONNECTION WITH THE SOFTWARE OR THE USE OR OTHER DEALINGS IN
 * THE SOFTWARE. 
 * 

USAGE:
    // simple usage
    $(document).bind('keydown', 'Ctrl+c', function(){ alert('copy anyone?');});
    
    // special options such as disableInIput
    $(document).bind('keydown', {combi:'Ctrl+x', disableInInput: true} , function() {});
    
Note:
    This plugin wraps the following jQuery methods: $.fn.find, $.fn.bind and $.fn.unbind
    
*/


(function (jQuery){
    // keep reference to the original $.fn.bind and $.fn.unbind
    jQuery.fn.__bind__ = jQuery.fn.bind;
    jQuery.fn.__unbind__ = jQuery.fn.unbind;
    jQuery.fn.__find__ = jQuery.fn.find;
    
    var hotkeys = {
        version: '0.7.8',
        override: /keydown|keypress|keyup/g,
        triggersMap: {},
        
        specialKeys: { 27: 'esc', 9: 'tab', 32:'space', 13: 'return', 8:'backspace', 145: 'scroll', 
            20: 'capslock', 144: 'numlock', 19:'pause', 45:'insert', 36:'home', 46:'del',
            35:'end', 33: 'pageup', 34:'pagedown', 37:'left', 38:'up', 39:'right',40:'down', 
            112:'f1',113:'f2', 114:'f3', 115:'f4', 116:'f5', 117:'f6', 118:'f7', 119:'f8', 
            120:'f9', 121:'f10', 122:'f11', 123:'f12' },
        
        shiftNums: { "`":"~", "1":"!", "2":"@", "3":"#", "4":"$", "5":"%", "6":"^", "7":"&", 
            "8":"*", "9":"(", "0":")", "-":"_", "=":"+", ";":":", "'":"\"", ",":"<", 
            ".":">",  "/":"?",  "\\":"|" },
        
        newTrigger: function (type, combi, callback) { 
            // i.e. {'keyup': {'ctrl': {cb: callback, disableInInput: false}}}
            var result = {};
            result[type] = {};
            result[type][combi] = {cb: callback, disableInInput: false};
            return result;
        }
    };
    // add firefox num pad char codes
    if (jQuery.browser.mozilla){
        hotkeys.specialKeys = jQuery.extend(hotkeys.specialKeys, { 96: '0', 97:'1', 98: '2', 99: 
            '3', 100: '4', 101: '5', 102: '6', 103: '7', 104: '8', 105: '9' });
    }
    
    // a wrapper around of $.fn.find 
    // see more at: http://groups.google.com/group/jquery-en/browse_thread/thread/18f9825e8d22f18d
    jQuery.fn.find = function( selector ) {
        this.query=selector;
        return jQuery.fn.__find__.apply(this, arguments);
	};
    
    jQuery.fn.unbind = function (type, combi, fn){
        if (jQuery.isFunction(combi)){
            fn = combi;
            combi = null;
        }
        if (combi && typeof combi === 'string'){
            var selectorId = ((this.prevObject && this.prevObject.query) || (this[0].id && this[0].id) || this[0]).toString();
            var hkTypes = type.split(' ');
            for (var x=0; x<hkTypes.length; x++){
                delete hotkeys.triggersMap[selectorId][hkTypes[x]][combi];
            }
        }
        // call jQuery original unbind
        return  this.__unbind__(type, fn);
    };
    
    jQuery.fn.bind = function(type, data, fn){
        // grab keyup,keydown,keypress
        var handle = type.match(hotkeys.override);
        
        if (jQuery.isFunction(data) || !handle){
            // call jQuery.bind only
            return this.__bind__(type, data, fn);
        }
        else{
            // split the job
            var result = null,            
            // pass the rest to the original $.fn.bind
            pass2jq = jQuery.trim(type.replace(hotkeys.override, ''));
            
            // see if there are other types, pass them to the original $.fn.bind
            if (pass2jq){
                // call original jQuery.bind()
                result = this.__bind__(pass2jq, data, fn);
            }            
            
            if (typeof data === "string"){
                data = {'combi': data};
            }
            if(data.combi){
                for (var x=0; x < handle.length; x++){
                    var eventType = handle[x];
                    var combi = data.combi.toLowerCase(),
                        trigger = hotkeys.newTrigger(eventType, combi, fn),
                        selectorId = ((this.prevObject && this.prevObject.query) || (this[0].id && this[0].id) || this[0]).toString();
                        
                    //trigger[eventType][combi].propagate = data.propagate;
                    trigger[eventType][combi].disableInInput = data.disableInInput;
                    
                    // first time selector is bounded
                    if (!hotkeys.triggersMap[selectorId]) {
                        hotkeys.triggersMap[selectorId] = trigger;
                    }
                    // first time selector is bounded with this type
                    else if (!hotkeys.triggersMap[selectorId][eventType]) {
                        hotkeys.triggersMap[selectorId][eventType] = trigger[eventType];
                    }
                    // make trigger point as array so more than one handler can be bound
                    var mapPoint = hotkeys.triggersMap[selectorId][eventType][combi];
                    if (!mapPoint){
                        hotkeys.triggersMap[selectorId][eventType][combi] = [trigger[eventType][combi]];
                    }
                    else if (mapPoint.constructor !== Array){
                        hotkeys.triggersMap[selectorId][eventType][combi] = [mapPoint];
                    }
                    else {
                        hotkeys.triggersMap[selectorId][eventType][combi][mapPoint.length] = trigger[eventType][combi];
                    }
                    
                    // add attribute and call $.event.add per matched element
                    this.each(function(){
                        // jQuery wrapper for the current element
                        var jqElem = jQuery(this);
                        
                        // element already associated with another collection
                        if (jqElem.attr('hkId') && jqElem.attr('hkId') !== selectorId){
                            selectorId = jqElem.attr('hkId') + ";" + selectorId;
                        }
                        jqElem.attr('hkId', selectorId);
                    });
                    result = this.__bind__(handle.join(' '), data, hotkeys.handler)
                }
            }
            return result;
        }
    };
    // work-around for opera and safari where (sometimes) the target is the element which was last 
    // clicked with the mouse and not the document event it would make sense to get the document
    hotkeys.findElement = function (elem){
        if (!jQuery(elem).attr('hkId')){
            if (jQuery.browser.opera || jQuery.browser.safari){
                while (!jQuery(elem).attr('hkId') && elem.parentNode){
                    elem = elem.parentNode;
                }
            }
        }
        return elem;
    };
    // the event handler
    hotkeys.handler = function(event) {
        var target = hotkeys.findElement(event.currentTarget), 
            jTarget = jQuery(target),
            ids = jTarget.attr('hkId');
        
        if(ids){
            ids = ids.split(';');
            var code = event.which,
                type = event.type,
                special = hotkeys.specialKeys[code],
                // prevent f5 overlapping with 't' (or f4 with 's', etc.)
                character = !special && String.fromCharCode(code).toLowerCase(),
                shift = event.shiftKey,
                ctrl = event.ctrlKey,            
                // patch for jquery 1.2.5 && 1.2.6 see more at:  
                // http://groups.google.com/group/jquery-en/browse_thread/thread/83e10b3bb1f1c32b
                alt = event.altKey || event.originalEvent.altKey,
                mapPoint = null;

            for (var x=0; x < ids.length; x++){
                if (hotkeys.triggersMap[ids[x]][type]){
                    mapPoint = hotkeys.triggersMap[ids[x]][type];
                    break;
                }
            }
            
            //find by: id.type.combi.options            
            if (mapPoint){ 
                var trigger;
                // event type is associated with the hkId
                if(!shift && !ctrl && !alt) { // No Modifiers
                    trigger = mapPoint[special] ||  (character && mapPoint[character]);
                }
                else{
                    // check combinations (alt|ctrl|shift+anything)
                    var modif = '';
                    if(alt) modif +='alt+';
                    if(ctrl) modif+= 'ctrl+';
                    if(shift) modif += 'shift+';
                    
                    // modifiers + special keys or modifiers + character or modifiers + shift character or just shift character
                    trigger = mapPoint[modif+special];
                    if (!trigger){
                        if (character){
                            trigger = mapPoint[modif+character] 
                                || mapPoint[modif+hotkeys.shiftNums[character]]
                                // '$' can be triggered as 'Shift+4' or 'Shift+$' or just '$'
                                || (modif === 'shift+' && mapPoint[hotkeys.shiftNums[character]]);
                        }
                    }
                }
                if (trigger){
                    var result = false;
                    for (var x=0; x < trigger.length; x++){
                        if(trigger[x].disableInInput){
                            // double check event.currentTarget and event.target
                            var elem = jQuery(event.target);
                            if (jTarget.is("input") || jTarget.is("textarea") 
                                || elem.is("input") || elem.is("textarea")) {
                                return true;
                            }
                        }
                        // call the registered callback function
                        result = result || trigger[x].cb.apply(this, [event]);
                    }
                    return result;
                }
            }
        }
    };
    // place it under window so it can be extended and overridden by others
    window.hotkeys = hotkeys;
    return jQuery;
})(jQuery);
