# Supplementary material for: Dynamic mechanochemical feedback between curved membranes and BAR protein self-organization
Source: Nat Commun. 2021 Nov 12;12:6550. doi: 10.1038/s41467-021-26591-3 (PMC8589976; doi:10.1038/s41467-021-26591-3)
Supplement: Supplementary file 25 — Supplementary software 1 [file 41467_2021_26591_MOESM25_ESM.zip › Supplementary Software 1/Interpolation_Geometry/codegen/mex/evaluate_BSp/html/resources/eml_report.css]

/*
 * Copyright 2008-2016 The MathWorks, Inc.
 * Compilation Report Styles
*/

body {
	margin:0px;
	padding:0px;
}

.hidden {
	display:none;
}


.ui-tabs-nav {
	margin: 0; padding: 0; border: 0; outline: 0; line-height: 1.3; text-decoration: none; font-size: 100%; list-style: none;
	float: left;
	z-index: 1;
	width: 100%;
}
.ui-tabs-nav-item {
	margin: 0; padding: 0; border: 0; outline: 0; line-height: 1.3; text-decoration: none; font-size: 100%; list-style: none;
	float: left;
	border: 1px solid #cccccc;
	z-index: 2;
}
.center-title
{
	overflow:hidden;
	width:100%;
}
.center .ui-tabs-nav-item
{
	white-space:nowrap;
	overflow:hidden;
	position:absolute;
	left:0;
	right:0;
	top:0;
	font-size: 1em;
	padding: .3em 1em;
	background: #8ab9ff url(texture_blue.png) 0 50% repeat-x;
	color: #000000;
}
.ui-tabs-nav-item .tab-link {
	margin: 0; padding: 0; border: 0; outline: 0; line-height: 1.3; text-decoration: none;
	font-size: 100%;
	list-style: none;
	float: left;
	font-size: 1em;
	font-weight: bold;
	text-decoration: none;
	padding: .3em 1em;
	color: #444444;
	background: #e0e0e0 url(texture_gray2.png) 0 50% repeat-x;
	cursor:pointer;
}
.ui-tabs-nav-item .tab-link:hover {
	background: #d8d8d8 url(texture_gray1.png) 0 50% repeat-x;
	color: #111111;
}
.ui-tabs-selected {
	border-bottom-color: #8ab9ff;
}
.ui-tabs-selected .tab-link, .ui-tabs-selected .tab-link:hover {
	background: #8ab9ff url(texture_blue.png) 0 50% repeat-x;
	color: #000000;
}
.ui-tabs-panel {
	margin: 0; padding: 0; border: 0; outline: 0;
	line-height: 1.4;
	text-decoration: none;
	font-size: 100%;
	list-style: none;
	clear:left;
	border: 1px solid #cccccc;
	background: #f3f3f3;
	color: #362b36;
	padding: 0em 1em;
	position:absolute;
	top: 2.0em;
	bottom:0px;
	left:0px;
	right:0px;
	z-index: 1;
}
.south .ui-tabs-panel {
	padding: 0px;
	top:2.2em;
}

.functiontitle
{
    float:left;
    overflow:hidden;
    width: 60%;
    text-overflow: ellipsis;
}
.center #callsiteselectlabel {
    width: 30%;
}
.center #callsiteselect {
    width: 70%;
}
.call-sites-tbl
{
    float:right;
    overflow:hidden;
  	margin-top:-3px;
  	margin-right:0px;
  	margin-bottom:-3px;
  	margin-left:0px;
    width: 40%;
    text-align: right;
}

.functionname
{
    font-weight:bold;
    color:#000;
}

.myfunc-filterby, .myfunc-filterstr, .myfunc-filter {
}

.myfunc-filter-tbl {
	width:100%;
}

.myfunc-filter-tbl td.label div {
	text-align:right;
	white-space:nowrap;
	padding-right:5px;
	text-align:right;
}

.myfunc-filter-tbl td.label {
	width:0%;
	text-align:right;
}
.myfunc-filter-tbl td.input {
	width:100%;
}

div.myscript-list {
	padding-bottom:10px;
}

.myfunc-filter-tbl select, .myfunc-filter-tbl input {
	width:100%;
	height:20px;
}

select
{
    background-color:white;
    border:none;
}
select:focus
{
    background-color:#add8e6;
}

.myfunc-filter-tbl td.checkbox input
{
	width:auto;
	float:left;
}

.filter-enable-lbl
{
	padding-top:3px;
	padding-left:3px;
	float:left;
}

.myfunc-filter-tbl .wl table {
	width:100%;
}

.myfunc-filter-tbl .wl table td.mode {
	width:40%;
	padding-right:2px;
}

.myfunc-filter-tbl .wl table td.value {
	width:60%;
	padding-left:2px;
}

.myfunc-filter-tbl .wl input {
	padding:0px;
	height:20px;
	margin-right:6px;
}


.myfunc-filter-tbl .input div {
	padding-right:0px;
}

.myfunc-filter-tbl input {
	height:14px;
	padding-left:1px;
	padding-right:1px;
}

.myfunc-count {
	padding-top:4px;
	font-weight:bold;
	width:100%;
	text-align:center;
	padding-bottom:10px;
}

.west .ui-tabs-panel {
	overflow:auto;
}
div.myfunc-list {
	position:absolute;
	top: 120px;
	bottom:0px;
	left:0px;
	right:0px;
	padding: 0px 10px;
	overflow:auto;
}
table.myfunc-list {
	overflow:visible;
	width:100%;
}
table.myfunc-list td {
	text-decoration:underline;
	padding: 2px 2px 2px 22px;
	background: transparent url(document.gif) no-repeat 2px 0px;
}

table.myfunc-list tr.subtitle td
{
	text-decoration:none;
	padding: 2px 2px 4px 2px;
	background: transparent;
}

div.myscript-list td {
	background: transparent url(Fatal_document.gif) no-repeat 2px 1px;
}

table.myfunc-list td.error {
	background: transparent url(Error-document.gif) no-repeat 2px 0px;
}

table.myfunc-list td.passed {
	background: transparent url(status_passed.png) no-repeat 2px 0px;
}
table.myfunc-list td.info {
	background: transparent url(status_warning.png) no-repeat 2px 0px;
}
table.myfunc-list td.warning {
	background: transparent url(status_warning.png) no-repeat 2px 0px;
}
table.myfunc-list td.failed {
	background: transparent url(status_failed.png) no-repeat 2px 0px;
}

align.myfunc-list div {
	width:100%;
}

table.myfunc-list td.ccode {
    background: transparent url(cc_sourcecodec.png) no-repeat 2px 0px;
}

table.myfunc-list td.report {
    text-decoration:none;
    padding: 2px 2px 4px 2px;
    background: transparent;
}

div.function-options {
	position:absolute;
	right:2px;
	top:2px;
	font-weight:normal;
}

div.function-options .caption
{
	float:left;
	margin-top:1px;
}

select.color-filter, select.highlighting
{
	float:left;
	width:120px;
}

select.highlighting {
	margin-right:15px;
}

.show-opt-tbl td.checkbox input
{
	width:auto;
	float:left;
}

.showopt-enable-lbl
{
        padding-top:3px;
	padding-left:6px;
	float:left;
}

.sglHighlight {
    background:yellow;
}

.dblHighlight {
    background:yellow;
}

.fixptHighlight {
    background:yellow;
}

.center .ui-tabs-panel {
	overflow: hidden;
	background: #fff;
	padding:0px;
	margin:0px;
}

.center table.color-legend {
	width:100%;
	border-bottom:1px solid #eee;
}

.center table.color-legend td {
	width:20%;
	text-align:center;
}

.center div.code {
	position: absolute;
	width:100%;
	top: 0px;
	bottom: 0px;
	overflow:auto;
}

.center pre.code {
	overflow:visible;
	padding-right:5px;
	margin:0px;
	white-space: normal;
}

.center .line {
	padding-left:1em;
}

.dead
{
    background:whitesmoke;
    opacity:0.5;
}

.center .lineno
{
    background:whitesmoke;
    border-right:solid thin lightgray;
    padding-bottom:3px;
}

.center .line, .lineno {
		white-space: pre;
}

.center .srcline {
    display: inherit;
}

.center .code a
{
    text-decoration: none;
}


/* Child rows */
tr.detail td
{
    padding-top:2px; padding-bottom:6px;
}
table.detail tr th, table.detail tr td
{
    padding:1px 3px;
    border:none;
    background:none;
}
table.detail td
{
    text-align:left;
    font-weight:bold;
    border:none;
}
table.detail th {text-align:right;font-weight:normal;padding-left:15px;}

table.detail td.fimathheader {
	text-align:left;
	font-weight:bold;
}


.south .ui-tabs-panel {
	overflow:auto;
	background: #fff;
}


/* The table settings */

table.grid {
	overflow:visible;
	width:100%;
	border-right:1px solid #eee;
	border-bottom:1px solid #eee;
}

table.grid td {
	white-space:nowrap;
	text-align:left;
	vertical-align:top;
	padding:0px;
}

table.grid td.text {
	white-space:normal;
}

table.grid th {
	padding:0px;
}

table.grid td.haschild {
	border:none;
}

table.grid thead, table.grid .collapsible, table.grid #blank {
	background-color: #e6edc1;
}

table.grid tr.error-hover td.failed,
table.grid tr.odd.error-hover td.failed {
	background: #FF6633 url(status_failed.png) no-repeat center;
	width:50px;
	text-align:center;
    background-position: 50% 5px;
}
table.grid tr.odd td.failed {
	background: #F5F5F5 url(status_failed.png) no-repeat center;
	width:50px;
	text-align:center;
    background-position: 50% 5px;
}
table.grid td.failed {
	background: #f9f9f9 url(status_failed.png) no-repeat center;
    background-position: 50% 5px;
	width:50px;
	text-align:center;
}

table.grid tr.warning-hover td.warning,
table.grid tr.odd.warning-hover td.warning {
	background: #FFCC99 url(status_warning.png) no-repeat center;
	width:50px;
	text-align:center;
    background-position: 50% 5px;
}
table.grid tr.odd td.warning {
	background: #F5F5F5 url(status_warning.png) no-repeat center;
	width:50px;
	text-align:center;
    background-position: 50% 5px;
}
table.grid td.warning {
	background: #f9f9f9 url(status_warning.png) no-repeat center;
	width:50px;
	text-align:center;
    background-position: 50% 5px;
}

table.grid tr.info-hover td.info,
table.grid tr.odd.info-hover td.info {
	background: #FFCC99 url(status_warning.png) no-repeat center;
	width:50px;
	text-align:center;
    background-position: 50% 5px;
}
table.grid tr.odd td.info {
	background: #F5F5F5 url(status_warning.png) no-repeat center;
	width:50px;
	text-align:center;
    background-position: 50% 5px;
}
table.grid td.info {
	background: #f9f9f9 url(status_warning.png) no-repeat center;
	width:50px;
	text-align:center;
    background-position: 50% 5px;
}

table.grid td.msgorder {
    width:50px;
    text-align:center;
}
table.grid td.function {
    width:100px;
}
table.grid td.location {
    width:50px;
}
table.grid td.text {width:500px;}
table.grid #msgorder {width:50px;}
table.grid #msgtype
{
	width:50px;
	text-align:center;
}
table.grid #function {width:100px;}
table.grid #location {width:50px;}
table.grid #text {width:500px;}

table.grid .expand, table.grid #blank, table.grid .collapsible {
	width:18px;
	max-width:18px;
	min-width:18px;
	padding:0px;
}
table.grid #expr {width:170px;}
table.grid #exprtype {width:90px;}
table.grid #watchsize {width:70px;}
table.grid #watchcomplex {width:80px;}
table.grid #watchclass {width:90px;}
table.grid #signed {width:60px;}
table.grid #dt {width:50px;}
table.grid #wl {width:50px;}
table.grid #fl {width:50px;}
table.grid #slope {width:50px;}
table.grid #bias {width:50px;}
table.grid tr.field
{
    display:none;
}
table.grid a.field
{
    font-style:italic;
}

table.grid td.text a {
    color:Blue;
    text-decoration:underline;
}

/*
** Titles in the 'Variables' tab
*/
table.grid a
{
    color:#606060;
    text-decoration: none;
}

table.grid th .d2 {
	color: #565770;
	cursor: pointer;
	text-align:left;
	white-space:nowrap;
	padding:4px;
}

table.grid thead th .d1 {
	padding-right:16px;
	max-width:720px; /* Constrained by width of url(tablesorter_bkgrd.png) */
}

table.grid thead th#blank
{
	padding:0px;
}

table.grid td {
	color: #565770;
	padding:4px;
}

table.grid th.headerSortUp .d1 {
	background: #e6edc1 url(tablesorter_bkgrd.png) no-repeat 100% -80px;
}

table.grid th.headerSortUp .d2 {
	background: #e6edc1 url(tablesorter_bkgrd.png) no-repeat 0 -80px;
}

table.grid th.headerSortDown .d1 {
	background: #e6edc1 url(tablesorter_bkgrd.png) no-repeat 100% 2px;
}

table.grid th.headerSortDown .d2 {
	background: #e6edc1 url(tablesorter_bkgrd.png) no-repeat 0 2px;
}

.td-linebottomrt {
  border-bottom:1px solid #BBB;
  border-right:1px solid #BBB;
}

.td-linebottomrt-gray {
  border-bottom:1px solid #BBB;
  border-right:1px solid #BBB;
  background-color:#F0F0F0;
}

.td-linebottomrt-link {
  border-bottom:1px solid #BBB;
  border-right:1px solid #BBB;
  color:Blue;
}

.td-script {
  border-top:1px solid #CCC;
  border-left:1px solid #BBB;
  background: #FFE;
  width: 100%;
}

.td-line-number {
    font-style:italic;
    color:Gray
}

.td-line-normal {
    color:Black
}

.td-line-error {
    color:Red
}

.td-line-warning {
    color:#D00000
}

.td-line-info {
    color:#D00000
}

.cursorline
{
	background: lightyellow;
	width:100%;
}

.grayline {
  border-top:1px solid #CCC;
  margin-top:4px;
  margin-bottom:4px;
}

.grid {
	background-color: #f9f9f9;
}
.grid .odd {
	background-color: #F5F5F5;
}

/* expand/collapse */
table.grid .collapsible {
	padding: 0 0 3px 0;
}

.collapsible a {
	margin: 2px;
	display: block;
	width: 15px;
	height: 15px;
	outline: 0;
}

.collapsible a.expanded {
	background: url(nolines_minus.gif) no-repeat 0px 0px;
}

.collapsible a.collapsed {
	background: url(nolines_plus.gif) no-repeat 0px 0px;
}

/* Function/method sets */

.methodset a
{
	cursor: pointer;
	font-weight:bold;
	padding-left:16px;
	padding-bottom:1px;
}
.methodset a.expanded
{
	background: url(nolines_minus.gif) no-repeat 0px -1px;
}
.methodset a.collapsed {
	background: url(nolines_plus.gif) no-repeat 0px -1px;
}


/* Call stack tree */

.tree {
	margin:5px 0px 0px 22px;
	padding:0;
}
.tree ul {
	margin:0;
	padding:4px 0px 0px;
}
.tree li {
	list-style: none;
	padding:0px 0 4px 36px;
	margin-left:-16px;
}

/*
** Call Stack
*/
.tree .uncollapsed
{
    background: url(cs_folder_open_check.png) 0 0px no-repeat;
}
.tree .uncollapsed.info
{
    background: url(cs_folder_open_warning.png) 0 0px no-repeat;
}
.tree .uncollapsed.warning
{
    background: url(cs_folder_open_warning.png) 0 0px no-repeat;
}
.tree .uncollapsed.failed
{
    background: url(cs_folder_open_error.png) 0 0px no-repeat;
}
.tree .collapsed
{
    background: url(cs_folder_close_check.png) 0 0px no-repeat;
}
.tree .collapsed.info
{
    background: url(cs_folder_close_warning.png) 0 0px no-repeat;
}
.tree .collapsed.warning
{
    background: url(cs_folder_close_warning.png) 0 0px no-repeat;
}
.tree .collapsed.failed
{
    background: url(cs_folder_close_error.png) 0 0px no-repeat;
}
.tree .leaf
{
    background: url(cs_document_check.png) 16px 0px no-repeat;
}
.tree .leaf.info
{
    background: url(cs_document_warning.png) 16px 0px no-repeat;
}
.tree .leaf.warning
{
    background: url(cs_document_warning.png) 16px 0px no-repeat;
}
.tree .leaf.failed
{
    background: url(cs_document_error.png) 16px 0px no-repeat;
}

span.default
{
	font-style:italic;
}

.tree .trigger {
	display:inline;
	margin-left:-32px;
	width: 32px;
	height: 15px;
	cursor: pointer;
}
.tree span {
	white-space:nowrap;
	padding-left:2px;
	padding-right:2px;
}

div.treewrapper {
	position:absolute;
	top: 0px;
	bottom: 0px;
	left: 0px;
	right: 0px;
	overflow: auto;
}

div.classwrapper,
div.functionwrapper {
	overflow: auto;
}

/* Main hovering colors */

.code .mxinfo-hover,
.code .var-hover-direct,
.code .message-hover
 {
	border:1px solid #666 !important;
	margin:-1px;
    z-index: 1;
    position:relative;
}

.code .var-hover {
	border:1px solid #ccc;
	margin:-1px;
    z-index: 1;
    position:relative;
}

span.mxinfo-hover,
.grid tr.mxinfo-hover,
span.mxinfo-hover .fcnid-hover,
div.tooltip .info {background:#ccf;}

.var-hover.type1,
.var-hover-direct.type1,
div.tooltip .type1,
.fcnid-hover {background:#88ff88;}

.var-hover.type2,
.var-hover-direct.type2,
div.tooltip  ,
.fcnnameid-hover {background:#88ff88;}

.var-hover.type0,
.var-hover-direct.type0,
div.tooltip .type0 {background:#ffbbbb;}

.var.type2
{
	font-weight:bold;
	color:Orange;
}
.var-hover.type2
{
	font-weight:bold;
	color:Orange;
	background:#88ff88;
}
.label.type2
{
	background:LightCyan;
}

.code .error,
.code .fatal
{
	border-bottom: solid 1px red;
}
.code .error-hover,
.code .fatal-hover
{
    /*background:#FF6633 !important;*/
	border-bottom: solid 2px red;
}
.grid .error-hover,
.grid .fatal-hover
{
    background:#FF6633 !important;
}
.code .info,
.code .warning
{
	border-bottom: solid 1px orange;
}
.code .info-hover,
.code .warning-hover
{
    /*background:#FFCC99 !important;*/
	border-bottom: solid 2px orange;
}
.grid .info-hover,
.grid .warning-hover
{
    background:#FFCC99 !important;
}

.expDiffHighlight
{
    background: #FFFF00; /* yellow */
}

div.tooltip .message .error,
div.tooltip .message .warning,
div.tooltip .message .info
{
    background:lightyellow !important;
    border-bottom:solid 1px gray;
    margin-bottom:5px;
    margin-left:0;
    width:100%;
    float:left;
}
div.tooltip .message .msgtext
{
}
/*
.code .message .label-hover,
div.tooltip .message
{
    background:lightyellow !important;
}
*/

.hidden  {
	display:none;
}

.invisible
{
    visibility:hidden;
}

/* Tooltips */

table.tooltip th {
	background:#e6e6ff;
	text-align:right;
	width:0%;
	white-space:nowrap;
}
table.tooltip td {
	background:#f0f0ff;
	text-align:left;
	width:100%;
}
table.tooltip th, table.tooltip td {
	padding-left:0.5em;
	padding-right:0.5em;
	vertical-align:top;
}
table.tooltip {
	font-size:80%;
}
div.tooltip .label
{
	padding:2px 0.5em;
}

div.tooltip {
	position: absolute;
	z-index: 3000;
	border: 1px solid #666;
	background-color: #fdfdfd;
	padding: 2px;
	margin: 0px;
	max-width: 25em;
	max-height: 25em;
	overflow:auto;
}


/* Active function color and Function decorations */

.activeFcn {
	background:#8AB9FF;
	color:Black;
	text-decoration:none;
	cursor:default;
	font-weight:bold;
}

tr.activeFcn td {
	border:1px solid #666;
}

tr.activeFcn td div {
	margin:-1px;
}

.ccode, .fcn {
	text-decoration:underline;
	color:Blue;
	cursor:pointer;
}

.autoExtrinsicFcn {
   color:#aa3300;
   font-style: italic;
   text-decoration:underline;
}

.extrinsicFcn {
   color: #aa3300;
   font-style: italic;
   text-decoration:underline;
}

.classroot
{
	cursor:pointer;
}

span.msglink { cursor: pointer; color: blue; text-decoration: underline; }

a.functionlink {
	color:Blue;
}

.msgsuccess {
	padding:5px;
}

.filtered {
	color:#aaa !important;
}

span.keyword {color: #0000FF}
span.comment {color: #228B22}
span.string {color: #A020F0}
span.untermstring {color: #B20000}
span.syscmd {color: #B28C00}
div.dead span {color: black}

div.code {
	cursor:default;
}
