# Supplementary material for: Dynamic mechanochemical feedback between curved membranes and BAR protein self-organization
Source: Nat Commun. 2021 Nov 12;12:6550. doi: 10.1038/s41467-021-26591-3 (PMC8589976; doi:10.1038/s41467-021-26591-3)
Supplement: Supplementary file 25 — Supplementary software 1 [file 41467_2021_26591_MOESM25_ESM.zip › Supplementary Software 1/Interpolation_Geometry/codegen/mex/evaluate_BSp/html/resources/eml_report_layout.js]

// Copyright 2008-2016 The MathWorks, Inc.

queries = {};

$(document).ready(function() {
    // Pre-execute some basic queries for future use.
    queries.body = $("html > body");
    queries.center = $("> div.center", queries.body);
    queries.west = $("> div.west", queries.body);
    queries.south = $("> div.south", queries.body);
    queries.aux = $("> div.aux", queries.body);

    queries.summary = $("> div#summarybody", queries.south);
    queries.messages = $("> div#messagesbody", queries.south);
    queries.expectedDifferences = $("> div#expectedDifferencesBody", queries.south);
    queries.watchlist = $("> div#watchlistbody", queries.south);
    queries.buildlog = $("> div#buildlog1body", queries.south);
    queries.ccode = $("> div#ccodebody", queries.west);
    queries.ccoderows = $("tr.ccode", queries.ccode);
    queries.report = $("> div#reportbody", queries.west);
    queries.reportrows = $("tr.report", queries.report);
    queries.ccodelistbody = new Array();
    for (var i = 0; i < 3; ++i) {
        queries.ccodelistbody[i] = $("> div#ccodelistbody" + (i + 1), queries.ccode);
    }
    queries.externalLibs = $("> div#externalLibsBody", queries.ccode);

    // Make the tab logic.
    tabify($("> ul > li > span", queries.south));
    tabify($("> ul > li > span", queries.west));

    // These correspond to the tab links (i.e. the span you click on to activate the tab).
    queries.mcodelink = $('> ul > li > span#MATLABcode', queries.west);
    queries.callstacklink = $('> ul > li > span#callstack', queries.west);
    queries.ccodelink = $('> ul > li > span#ccode', queries.west);
    queries.reportlink = $('> ul > li > span#report', queries.west);
    queries.summarylink = $('> ul > li > span#summary', queries.south);
    queries.messageslink = $('> ul > li > span#messages', queries.south);
    queries.expectedDifferencesLink = $('> ul > li > span#expectedDifferences', queries.south);
    queries.watchlistlink = $('> ul > li > span#watchlist', queries.south);
    queries.watchloadlink = $('> ul > li > span#watchload', queries.south);
    queries.buildloglink = $('> ul > li > span#buildlog1', queries.south);
    queries.watchTable = $(".grid", queries.watchlist);

    setupFunctionList();
    setupFunctionTree();
    setupClassList();
    setupFiltering();
    // Set up for "Show optimization opportunities" section in MATLAB Code pane
    setupShowOpt();
    setupCallStack();
    setupLayout();

    setupMessages();
    setupExpectedDifferences();

    // Sets up all of the tooltips, page loading, etc.
    setupInteractions();

    selectMCodeTab();

    setupRangeHighlighting();

    // Open the initial page
    var firstPageId = functionInfoTable['firstPage'];
    if (firstPageId == null) {
        firstPageId = functionInfoTable['rootFcnID'];
    }
    openFunction(firstPageId);

    // History
    window.onpopstate = function (event) {
        if (event.state === null) {
        } else {
            var options = event.state.options;
            options.isPopState = true;
            openFunction(document.location.hash.substring(1), options);
        }
    };

    // Signal to the ReportBrowser that the report scripts are ready for interaction
    var messagingAnchor = $('<a id="messagingAnchor" href="rb:ready" style="display:none"></a>');
    queries.body.append(messagingAnchor);
    // Click from DOMElement rather than jQuery as it doesn't support this use case
    messagingAnchor[0].click();
    messagingAnchor.remove();
});

function debugprint(what) {
//    queries.summary.html(queries.summary.html() + "<br>" + what);
}

// Add the tablesorter.
function setupMessages() {
    queries.msgTable = $(".grid", queries.messages);
    queries.msgTable.tablesorter({
        widgets: ['zebra'],
        debug: false,
        // define a custom text extraction function
        textExtraction: function(node) {
            // extract data from markup and return it
            var $node = $(node);
            if ($node.hasClass("failed")) {
                return "0";
            } else if ($node.hasClass("warning")) {
                return "1";
            } else if ($node.hasClass("info")) {
                return "2";
            } else if ($node.hasClass("msgorder")) {
                $node = $node.contents();
            }
            return $node.html();
        }
    });
}

// Make the expected differences table sortable.
function setupExpectedDifferences() {
    queries.expDiffTable = $(".grid", $("> div#expectedDifferencesBody", queries.south));
    queries.expDiffTable.tablesorter();
}

// Make the tablesorter object on the watchlist, and make the rows collapsible.
function setupWatchList() {
    queries.watchTable = $(".grid", queries.watchlist);
    $('a.field',queries.watchTable).each(function() {
        var id = this.getAttribute("id");
        if (id != undefined && id != "") {
            $(this).css("margin-left", parseInt(id) * 12 + "px");
        }
    });
    queries.watchTable.tablesorter({
        headers: {0: {sorter: false}},
        widgets: ['zebra'],
        debug: false,
        // define a custom text extraction function
        textExtraction: function(node) {
            // extract data from markup and return it
            var result = node.getAttribute("id");
            if (result != undefined && result != "") {
                return result;
            }
            if (node.childNodes[0] && node.childNodes[0].hasChildNodes()) {
                return node.childNodes[0].innerHTML;
            }
            return node.innerHTML;
        }
    });
}

// Make the tabs; "link" is the set of "li" nodes for the tab pane.
function tabLinkMouseDown($this) {
    $this.parent().addClass("ui-tabs-selected").siblings("li").removeClass("ui-tabs-selected");
    $this.parent().parent().siblings("div.ui-tabs-panel").addClass("hidden").filter("[id^="+$this.attr("id")+"]").removeClass("hidden");
}

function tabify(link) {
    link.mousedown(function() {
        tabLinkMouseDown($(this));

        if (watchListTabSelected()) {
            loadWatchData(activeFcn.id);
        }
    });
}

// Some simple helper functions to select a particular tab.
function selectCenterPanel() {
    $('a',queries.center).filter(':first').focus();
}

function selectMCodeTab() {
    queries.mcodelink.mousedown();
    queries.filterenable.focus();
}

function selectCallStackTab() {
    queries.callstacklink.mousedown();
    $('li a',queries.callstackbody).filter(':first').focus();
}

function selectReportTab() {
    if (isReportTabVisible()) {
        queries.reportlink.mousedown();
        $('td a',queries.reportrows).filter(':first').focus();    
    }
}

function selectCCodeTab() {
    if (isCCodeTabVisible()) {
        queries.ccodelink.mousedown();
        $('td a',queries.ccoderows).filter(':first').focus();
    }
}

function isCCodeTabSelected() {
    return queries.ccodelink.parent().hasClass("ui-tabs-selected");
}

// Use this to unselect the code tab if it is focused
function unselectCCodeTab() {
    if (isCCodeTabSelected()) {
        selectMCodeTab();
    }
}

function selectSummaryTab() {
    queries.summarylink.mousedown();
    $('td a',queries.summary).filter(':first').focus();
}

function selectMessagesTab() {
    queries.messageslink.mousedown();
    $('a',queries.messages).filter(':first').focus();
}

function selectExpectedDifferencesTab() {
    queries.expectedDifferencesLink.mousedown();
    $('a', queries.expectedDifferences).filter(':first').focus();
}

function watchListTabSelected() {
    return queries.watchlistlink.parent().hasClass("ui-tabs-selected");
}

function focusWatchListTab() {
    $('th a',queries.watchTable).filter(':first').focus();
}
function selectWatchListTab() {
    if (isWatchListTabVisible()) {
        queries.watchlistlink.mousedown();
        focusWatchListTab();
    }
}

function selectBuildLogTab() {
    if (isBuildLogTabVisible()) {
        queries.buildloglink.mousedown();
        $('td a',queries.buildlog).filter(':first').focus();
    }
}

// Some utilities to show/hide tabs ("visible" is a boolean value)
function isBuildLogTabVisible() {
    return isTabVisible(queries.buildloglink);
}
function isReportTabVisible() {
    return isTabVisible(queries.reportlink);
}
function isCCodeTabVisible() {
    return isTabVisible(queries.ccodelink);
}
function isWatchListTabVisible() {
    return isTabVisible(queries.watchlistlink);
}
function setWatchListTabVisible(visible) {
    setTabVisible(queries.watchlistlink, visible, queries.summarylink);
}

function isTabVisible($link) {
    return !$link.parent().hasClass("hidden");
}

function setTabVisible(link, visible, alternate) {
    var obj = link.parent();
    if (visible) {
        obj.removeClass("hidden");
    } else {
        obj.addClass("hidden");
        if (obj.hasClass("ui-tabs-selected")) {
            obj.removeClass("ui-tabs-selected");
            alternate.addClass("ui-tabs-selected");
            alternate.mousedown();
        }
    }
}

function sprintf() {
    var s = arguments[0];
    for (var i = 0; i < arguments.length - 1; i++) {
        var reg = new RegExp("\\{" + i + "\\}", "gm");
        s = s.replace(reg, arguments[i + 1]);
    }
    return s;
}

function setupFiltering() {
    // Logic for the function filtering
    var selectfilterby = $("select.myfunc-filterby", queries.filtertbl);
    var selectwl = $("select.wl", queries.filtertbl); 
    var selectwloperator = $("select.wl-operator", queries.filtertbl);
    var inputs = $("td.input > div > div", queries.filtertbl);
    var $functions = $("> #functiontreebody div.functionwrapper li.leaf", queries.fcnlist);
    var $methods = $("> #classlistbody div.classwrapper li.leaf", queries.fcnlist);
    var enablers = selectfilterby.add(selectwl).add(selectwloperator).add($("select.myfunc-filter", queries.filtertbl));
    var filtercounter = $(">.myfunc-count", queries.filterbody);
    var labels = $(".myfunc-filterby-lbl, .myfunc-filterstr-lbl", queries.filtertbl).add(filtercounter);

    var filterFunctionList = function() {
        var $functionRows = $("> #functiontreebody div.functionwrapper li.leaf", queries.fcnlist);
        var $methodRows = $("> #classlistbody div.classwrapper li.leaf", queries.fcnlist);
        if (!queries.filterenable.is(":checked")) {
            enablers.attr("disabled", "disabled");
            $('a', $functionRows).removeClass("filtered").attr('href', '#');
            $('a', $methodRows).removeClass("filtered").attr('href', '#');
            labels.addClass("filtered");
        } else {
            enablers.attr("disabled", "");
            labels.removeClass("filtered");

            var id = $("option:selected", selectfilterby).attr("id");
            var fcns = "-1";
            var fcnids = [];
            if (id == "wl") {
                if ($("option:selected", selectwloperator).attr("id") == "eq") {
                    fcns = $("option:selected", selectwl).attr("id");
                    fcnids = fcns.split(" ");
                } else {
                    $functionRows.show();
                }
            } else {
                fcns = $("select.myfunc-filter." + id + " option:selected", queries.filtertbl).attr("value");
                if (fcns)
                    fcnids = fcns.split(" ");
                else
                    fcnids = [];
            }

            $('a', $functionRows).addClass("filtered").removeAttr('href');
            $('a', $methodRows).addClass("filtered").removeAttr('href');
            for (var i = 0; i < fcnids.length; i++) {
                var fcnfilter = '[id*="' + encodeFunctionIDfilter(fcnids[i]) + '"]';
                var $functionRow = $('a', $functionRows).filter(fcnfilter);
                $functionRow.removeClass("filtered").attr('href', '#');
                var $methodRow = $('a', $methodRows).filter(fcnfilter);
                $methodRow.removeClass("filtered").attr('href', '#');
            }
        }
        var nFunctions = $functions.length;
        var nMatchedFunctions = nFunctions - $('a', $functions).filter(".filtered").length;
        var nMethods = $methods.length;
        var nMatchedMethods = nMethods - $('a', $methods).filter(".filtered").length;
        var fmt = localizedMessages['infoForFilter'];
        filtercounter.text(sprintf(fmt, nMatchedFunctions, nFunctions, nMatchedMethods, nMethods));
    };

    var selectChanged = function() {
        inputs.hide().filter("." + $("select.myfunc-filterby option:selected").attr("id")).show();
        filterFunctionList();
    };
    var operatorChanged = function() {
        if ($("select.wl-operator option:selected").attr("id") != "eq") {
            $("input.wl").show();
            $("select.wl").hide();
        } else {
            $("input.wl").hide();
            $("select.wl").show();
        }
        filterFunctionList();
    };

    // Add the events to handle updating the filtered function list whenever the options change.
    selectfilterby.change(selectChanged).keyup(selectChanged).trigger("change");
    selectwloperator.change(operatorChanged).keyup(operatorChanged).trigger("change");
    selectwl.change(filterFunctionList).keyup(filterFunctionList).trigger("change");
    selectfilterby.change(filterFunctionList).keyup(filterFunctionList);
    $("select.myfunc-filter", queries.filtertbl).change(filterFunctionList).keyup(filterFunctionList);
    queries.filterenable
        .change(filterFunctionList)
        .click(filterFunctionList)
        .keyup(filterFunctionList)
        .mouseout(filterFunctionList);

}

// Put body of "Show optimization opportunities" to queries.showoptbody
// Add contents to this function when adding more advice type of checks
function setupShowOpt() {
    queries.showoptbody = $(">div#showoptbody", queries.fcnlist);
}

function setupFunctionList() {
    // Pre-execute and store some basic queries.
    queries.fcnlist = $(">div#MATLABcodebody", queries.west);
    queries.filterbody = $(">div#filterbody", queries.fcnlist);
    queries.myscriptlist = $(">div.myscript-list", queries.fcnlist);
    queries.myfunclist = $(">table.myfunc-list", queries.fcnlist);
    queries.filtertbl = $(">.myfunc-filter-tbl", queries.filterbody);
    queries.filterenable = $("input.filterenable", queries.filtertbl);

    // Make some CSS adjustments if the script parse errors table is visible.
    if (queries.myscriptlist.length > 0) {
        queries.myfunclist.css("top", queries.myscriptlist.height() + queries.filtertbl.height());
    }

    // Manually add hovering to target code list table rows.
    queries.ccoderows.hover(function() {
        $(this).addClass("fcnid-hover");
    }, function() {
        $(this).removeClass("fcnid-hover");
    });
}

function initializeCallTree($root,$allnodes) {
    $('li.node>a', $root).mouseup(function(){
        var $this = $(this);
        if ($this.parent().hasClass('collapsed')) {
            toggleCallTreeNode($this.parent(),$allnodes);
        }
        return false;
    });
    $('.node', $root).each(function(){
        var $node = $(this);

        if ($node.hasClass('collapsed')) {
            $('>ul',$node).hide();
        } else if (!$node.hasClass('uncollapsed')) {
            $node.addClass('uncollapsed');
        }

        $('>a',$node).before('<div class="trigger">&nbsp;');
        $('>.trigger', $node).click(function(){
            toggleCallTreeNode($node,$allnodes);
        }).css('float','left');
    });
    $('.leaf:last-child, .node:last-child', $root).addClass('last');
}

function toggleCallTreeNode($node,$allnodes)
{
    if ($node.hasClass('collapsed')) {
        if ($('>ul',$node).length > 0) {
            $('>ul',$node).show();
        } else {
            var strids = decodeFunctionID($('a',$node).attr("id"));
            $('ul', $allnodes.filter('#callstacknode' + parseInt(strids[1]))).clone(true).appendTo($node);
            initializeCallTree($('ul', $node), $allnodes);
        }
        $node.removeClass('collapsed').addClass('uncollapsed');
    } else {
        $node.removeClass('uncollapsed').addClass('collapsed');
        $('>ul',$node).hide();
    }
}

function makeCallStackTree(tree) {
    if (tree != null) {
        initializeCallTree(tree, queries.allcalltreenodes);
        toggleCallTreeNode($('.tree > .node:first-child', queries.callstackbody), queries.allcalltreenodes);
    }
}

function makeClassListTree(tree) {
    if (tree != null && (tree.length > 0)) {
        initializeCallTree(tree, queries.allclasstreenodes);
        toggleCallTreeNode($('.tree > .node:first-child', queries.classlistbody), queries.allclasstreenodes);
    }
}

function makeFunctionListTree(tree) {
    if (tree != null && (tree.length > 0)) {
        initializeCallTree(tree, queries.allfunctiontreenodes);
    }
}
function makeReportTree(tree) {
    if (tree != null && (tree.length > 0)) {
        initializeReportTree(tree, queries.allreporttreenodes);
    }
}
function setupCallStack() {
    queries.callstackbody = $("> #callstackbody", queries.west);
    queries.allcalltreenodes = $("div.callstacknodes > ol.callstacknode", queries.callstackbody);
    makeCallStackTree($("> div.treewrapper > ol.tree", queries.callstackbody));
}

function setupClassList() {
    queries.classlistbody = $("> #classlistbody", queries.fcnlist);
    queries.allclasstreenodes = $("div.classlistnodes > ol.callstacknode", queries.classlistbody);
    makeClassListTree($("> div.classwrapper > ol.tree", queries.classlistbody));
}

function setupFunctionTree() {
    queries.functiontreebody = $("> #functiontreebody", queries.fcnlist);
    queries.allfunctiontreenodes = $("div.functiontreenodes > ol.callstacknode", queries.functiontreebody);
    makeFunctionListTree($("> div.functionwrapper > ol.tree", queries.functiontreebody));
}

function setupReportTree() {
    queries.reporttreebody = $("> #reporttreebody", queries.reportlist);
    queries.allreporttreenodes = $("div.reporttreenodes > ol.reportnode", queries.reporttreebody);
    makeReportTree($("> div.reportwrapper > ol.tree", queries.reporttreebody));
}

function setupLayout() {
    //Make resizable west/south panes.
    var westwidth = 0;
    $('> ul > li', queries.west).each(function(n) {
        westwidth += $(this).width() + 4;
    });
    westwidth = Math.max(westwidth,335);
    var southwidth = 0;
    $('> ul > li', queries.south).each(function(n) {
        var $this = $(this);
        if (!$this.hasClass('hidden')) {
            southwidth += $(this).width() + 4;
        }
    });
    ilayout({
        spacing: 5,
        south: {
            size: Math.max(Math.floor($(document).height()*0.35),251),
            minsize: 251,
            minwidth: -southwidth
        },
        west: {
            size: westwidth+5,
            minsize: westwidth
        }
    });
}

// A simple and custom layout manager to keep track of the three major panes (west, south, center).
function ilayout(custom_config)
{
    var defaultConfig = {
        parent: null,
        spacing: 5,

        south: null,
        west: null,
        center: null
    };

    var defaultPosition = {
        resizable: true,
        size: 150,
        minsize: 100,
        resizeFcn: null,

        element: jQuery(null),
        wrapper: jQuery(null)
    };
    var defaultSouth = $.extend({}, defaultPosition);
    var defaultWest  = $.extend({}, defaultPosition);

    var defaultCenter = {
        minWidth: 350,
        minHeight: 100,
        element: {}
    };

    var numCurCSS = function (object, property) {
        return parseInt(jQuery.curCSS(object[0], property, true), 10) || 0;
    };

    // Executed each time the layout is resized; it sets the sizes for each of the major components: west, south, center.
    var apply = function () {
        var center_top = config.spacing;
        var center_right = config.spacing;
        var center_bottom = config.spacing;
        var center_left = config.spacing;

        if (config.west.element.length) {
            config.west.element.css({
                position: 'absolute',
                overflow: 'hidden',
                zIndex: 1,
                top: config.spacing,
                bottom: config.spacing,
                left: config.spacing,
                width: config.west.size,
                height: 'auto'
            });
            config.west.wrapper.css({
                position:'absolute',
                overflow:'auto',
                top:0,
                left:0,
                bottom:0,
                width: config.west.size -
                    numCurCSS(config.west.wrapper, 'borderLeftWidth') -
                    numCurCSS(config.west.wrapper, 'borderRightWidth') -
                    numCurCSS(config.west.wrapper, 'paddingLeft') -
                    numCurCSS(config.west.wrapper, 'paddingRight') -
                    config.spacing
            });
            if ($.browser.msie) {
                config.west.element.width(config.west.size);
                config.west.element.height(config.parent.height() - config.spacing - 2*config.spacing);
                config.west.wrapper.width(config.west.size - config.spacing);
                config.west.wrapper.height(config.west.element.height());
            } else if ($.browser.opera) {
                config.west.element.height(config.parent.height() - center_top - center_bottom - numCurCSS(config.west.element, 'borderTopWidth') - numCurCSS(config.west.element, 'borderBottomWidth') - numCurCSS(config.west.element, 'paddingTop') - numCurCSS(config.west.element, 'paddingBottom'));
            }
            center_left += config.west.element.outerWidth();
        }


        if (config.south.element.length) {
            var width = 'auto';
            if (config.south.minwidth < 0) {
                // First time flag
                config.south.minwidth = -config.south.minwidth;
            } else {
                width = Math.max(config.south.minwidth, config.center.element.outerWidth());
            }
            config.south.element.css({
                position: 'absolute',
                overflow: 'hidden',
                zIndex: 1,
                top: 'auto',
                bottom: config.spacing,
                left: center_left,
                right: config.spacing,
                width: width
            });
            config.south.wrapper.css({
                overflow: 'auto',
                marginTop: config.spacing
            });
            if ($.browser.msie) {
                center_bottom += config.spacing;
                center_right += config.spacing;
                config.south.wrapper.width(config.parent.width() - center_right - center_left);
                config.south.wrapper.height(config.south.size - config.spacing);
                config.south.element.width(config.parent.width() - center_right - center_left);
                config.south.element.height(config.south.size);
            } else {
                config.south.element.css("height","auto");
                config.south.wrapper.height(config.south.size -
                    numCurCSS(config.south.wrapper, 'borderTopWidth') -
                    numCurCSS(config.south.wrapper, 'borderBottomWidth') -
                    numCurCSS(config.south.wrapper, 'paddingTop') -
                    numCurCSS(config.south.wrapper, 'paddingBottom') -
                    config.spacing);
            }
            center_bottom += config.south.size;
        }


        if (config.center.element.length) {
            config.center.element.css({
                position: 'absolute',
                zIndex: 0,
                top: center_top ,
                right: center_right,
                bottom: center_bottom,
                left: center_left,
                overflow: 'auto'
            });
            if ($.browser.msie) {
                config.center.element.width(config.parent.width() - center_left - center_right);
                config.center.element.height(config.parent.height() - center_top - center_bottom);
            }
        }
    };

    var config = $.extend(defaultConfig, custom_config);
    var $window = jQuery(window);
    config.parent = queries.body;

    config.south = $.extend(defaultSouth, custom_config.south);
    config.south.wrapper = queries.south.wrap('<div class="south-wrapper"></div>');
    config.west = $.extend(defaultWest, custom_config.west);
    config.west.wrapper = queries.west.wrap('<div class="west-wrapper"></div>');

    config.center = $.extend(defaultCenter, custom_config.center);
    config.center.element = queries.center;

    config.south.element = config.south.wrapper.parent();
    config.west.element = config.west.wrapper.parent();

    config.parent.parent().css({
        height: '100%'
    });

    config.parent.css({
        position: 'relative',
        height: '100%',
        overflow: 'hidden',
        margin: 0,
        padding: 0
    });

    var updateResize = function(obj, handle) {
        if (handle == 's' || handle == 'n')
            obj.size = obj.element.outerHeight();
        else
            obj.size = obj.element.outerWidth();
        apply();
    };

    // Use the Jquery resizable object.
    var makeResizable = function (obj, handle) {
        if (typeof jQuery.fn.resizable == "function") {
            if (obj.resizable && obj.element.length) {
                var options = {
                    minHeight: obj.minsize,
                    maxHeight: config.parent.height() - config.center.minHeight - config.spacing,
                    minWidth: obj.minsize,
                    maxWidth: config.parent.width() - config.center.minWidth - config.spacing,
                    handles: handle,
                    ghost: false,
                    resize: function(evt,ui) {updateResize(obj,handle);},
                    stop: function(evt,ui) {updateResize(obj,handle);}
                };
                obj.element.resizable('destroy');
                obj.element.resizable(options);
                obj.element.resizable('enable');
            }
        }
    };

    // Handle browser resizing.
    $window.resize(function() {
        makeResizable(config.south, 'n');
        makeResizable(config.west, 'e');
        apply();
    }).trigger("resize");
}

// This executes whenever the user clicks on an MATLAB code link (i.e. a link to another inference function).
function fcnClick(evt) {
    // If the link was in the contents table, make sure the event corresponds to the row
    // and not the span.
    obj = $(evt.target ? evt.target : evt.srcElement);
    if (!obj.is("tr") && !obj.is("span"))
        obj = obj.parent();
    if (!obj.is("tr") && !obj.is("span"))
        obj = obj.parent();

    // Load up the file specified by the fcnid attribute
    var options = defaultOpenFunctionOptions();
    openFunction(obj.attr("fcnid"), options);
}

function getFunction(evt) {
    // If the link was in the contents table, make sure the event corresponds to the row
    // and not the span.
    obj = $(evt.target ? evt.target : evt.srcElement);
    if (!obj.is("tr"))
        obj = obj.parent();
    if (!obj.is("tr"))
        obj = obj.parent();

    return obj.attr("id");
}

// Executed whenever a C-code link is clicked.
function cFileClick(evt) {
    // Load up the file specified by the file attribute.
    var options = defaultOpenFunctionOptions();
    options.tabId = 'c';
    openFunction(getFunction(evt), options);
}
// Executed whenever a report link is clicked.
function reportFileClick(evt) {
    // Load up the file specified by the file attribute.
    var options = defaultOpenFunctionOptions();
    options.tabId = 'report';
    openFunction(getFunction(evt), options);
}
var mexWarningDismissed = false;
var functionUnderWarning;

// Suppress the warning that the MEX C code shouldn't be looked at.
function dismissMexWarning() {
    mexWarningDismissed = true;
    if (functionUnderWarning != null) {
        var options = defaultOpenFunctionOptions();
        openFunction(functionUnderWarning, options);
        functionUnderWarning = null;
    }
}

// Executed whenever a C-code link for a MEX file is clicked.
function cFileClickWithMexWarning(evt) {
    if (!mexWarningDismissed) {
        var options = defaultOpenFunctionOptions();
        options.isUnderWarning = true;
        options.tabId = 'mexWarning';
        functionUnderWarning = getFunction(evt);
        openFunction(functionUnderWarning, options);
    } else {
        cFileClick(evt);
    }
}

// Set up traceability range highligting
function setupRangeHighlighting() {
    if (typeof RangeHighlighter === "undefined") {
		RangeHighlighter = null;
        return;
    }

    RangeHighlighter.init('div.center div.code');

    RangeHighlighter.setSelectionHook(function(scriptIdentifier, representativePosition) {
        var functionId = isNaN(scriptIdentifier) ?
            scriptPathToFunctionId(scriptIdentifier, representativePosition) :
            scriptIdentifier;
        if (functionId) {
            openFunctionWhenIdle(functionId);
        }
    });
    RangeHighlighter.setPostHighlightHook(function(elements) {
        var firstElement = $(elements[0]);
        if (firstElement.offset() !== null) {
            scrollToObj(queries.codeDiv, firstElement);
        }
    });

    RangeHighlighter.setScriptContextProvider({
        getLineNumberFromElement: function(element) {
            var lineParent = (element.is("span.srcline") ? element : element.parents("span.srcline")).find("span.lineno > a");
            return lineParent.length ? parseInt(lineParent.eq(0).attr("id").substring("srcline".length)) : 0;
        }
    });

    function scriptPathToFunctionId(scriptIdentifier, representativePosition) {
        // Treat as script path and convert to function id
        var maxLen = Object.keys(functionInfoTable).length;
        for (var i = 1; i <= maxLen; i++) {
            var pathKey = "fpath" + i;
            var posKey = "positions" + i;

            if (functionInfoTable.hasOwnProperty(pathKey) && functionInfoTable.hasOwnProperty(posKey)) {
                if (functionInfoTable[pathKey] === scriptIdentifier) {
                    var functionPositions = functionInfoTable[posKey];
                  if (functionPositions[0] <= representativePosition && representativePosition < functionPositions[1]) {
                    return i.toString();
                  }
                }
            } else {
                return null;
            }
        }
    }
}
