# Supplementary material for: Dynamic mechanochemical feedback between curved membranes and BAR protein self-organization
Source: Nat Commun. 2021 Nov 12;12:6550. doi: 10.1038/s41467-021-26591-3 (PMC8589976; doi:10.1038/s41467-021-26591-3)
Supplement: Supplementary file 25 — Supplementary software 1 [file 41467_2021_26591_MOESM25_ESM.zip › Supplementary Software 1/Interpolation_Geometry/codegen/mex/evaluate_BSp/html/resources/matlab-report-styles.css]

/*  Copyright 1984-2013 The MathWorks, Inc. */

PRE {
  font-size: 100%;
}

.mono {
  font-family: monospace;
  font-size: 100%;
}
 
.head {
  font-weight: bold;
}

.report-head {
  padding: 8px;
  font-size: 150%;
  font-weight: bold;
  background: #008;
  color: #FFF;
}

.report-desc {
  margin-top:-8px;
  margin-bottom:4px;
}
 
.subdir-top {
  border-top:1px solid #CCC;  
  margin-top:8px; 
  margin-bottom:2px;
}

.subdir-bottom {
  border-top:1px solid #CCC;  
  margin-top:4px; 
  margin-bottom:8px;
}

.grayline {
  border-top:1px solid #CCC;  
  margin-top:4px; 
  margin-bottom:4px;
}

.td-linetop {
  border-top:1px solid #BBB;  
}

.td-dashtop {
  border-top:1px dotted #CCC;
  background-color: #F0F0F0;
}

.td-linetopleft {
  border-top:1px solid #BBB;  
  border-left:1px solid #BBB;  
}

.td-dashtopleft {
  border-top:1px dotted #CCC;  
  border-left:1px solid #BBB;  
  background-color: #F0F0F0;
}

.td-linebottomrt {
  border-bottom:1px solid #BBB;  
  border-right:1px solid #BBB;  
}

.td-function {
  border-top:1px solid #CCC;  
  border-left:1px solid #BBB;  
  background: #F0F8FF;
}

.td-script {
  border-top:1px solid #CCC;  
  border-left:1px solid #BBB;  
  background: #FFE;
}

.td-cellscript {
  border-top:1px solid #CCC;  
  background: #FFF;
}


/*    */

.soft {
  color: #888;
}

.warning {
  background: #FFC0C0;
}

.xtrainfo {
  font-family: monospace;
  padding-left:3em;
  padding-bottom:0px;
  margin-bottom:-1em;
}

#FunctionListingTable{
    border:0px;
    border-spacing:0px;
    border-collapse:collapse;
}

#FunctionListingTable tr {
    padding:0px;
    border:0px;
}

#FunctionListingTable th {
    text-align:center;
}

#FunctionListingTable th.leftAligned {
    text-align:left;
}

#FunctionListingTable pre {
    margin:0px;
}

#FunctionListingTable th > pre > span {
    font-weight:bold;
    text-decoration:none;
}

#FunctionListingTable td {
    padding:0px;
    text-align:center;
}

#FunctionListingTable td.leftAligned {
    padding:0px;
    text-align:left;
}
