# Supplementary material for: Dynamic mechanochemical feedback between curved membranes and BAR protein self-organization
Source: Nat Commun. 2021 Nov 12;12:6550. doi: 10.1038/s41467-021-26591-3 (PMC8589976; doi:10.1038/s41467-021-26591-3)
Supplement: Supplementary file 25 — Supplementary software 1 [file 41467_2021_26591_MOESM25_ESM.zip › Supplementary Software 1/Interpolation_Geometry/codegen/mex/evaluate_BSp/html/resources/mhighlight.css]

span.keyword {color: #0000FF}
span.comment {color: #228B22}
span.string {color: #A020F0}
span.untermstring {color: #B20000}
span.syscmd {color: #B28C00}

div.code {
	cursor:default;
}
