# Supplementary material for: Dynamic mechanochemical feedback between curved membranes and BAR protein self-organization
Source: Nat Commun. 2021 Nov 12;12:6550. doi: 10.1038/s41467-021-26591-3 (PMC8589976; doi:10.1038/s41467-021-26591-3)
Supplement: Supplementary file 25 — Supplementary software 1 [file 41467_2021_26591_MOESM25_ESM.zip › Supplementary Software 1/Interpolation_Geometry/codegen/mex/evaluate_BSp/html/resources/rtwreport.css]

/* Copyright 2011-2016 The MathWorks, Inc. */
body,p,table {font-family: calibri, verdana, sans-serif;}
button,.buton {font-family: calibri, verdana, sans-serif;}  
button,.button {font-size: small;}
.small_font {font-size: small;}
h1 { font-weight: normal; color: #000066; }
td { vertical-align: top }
th { background-color: #eeeeee; text-align: left; }
a:link { color: #0033cc; }
a:visited { color: #666666; }
input { font-family: sans-serif, verdana, calibri; }
table {
  background-color: #ffffff;
  width: 100%;
}

table.toc, table.button, table.panel {
  border-style: none;
}

.highlighted {
    background-color: yellow;
}

.highlightedCurrent {
    background-color: #819FF7;
}

input.search {
    background-color: #ffffff;
}

input.failedSearch {
    background-color: #F78181;
}

/* ensure that code2model links are comment green */
a.code2model:link {
    color: #117755;
    font-style: italic;
}
a.code2model:visited{
    color: #117755;
    font-style: italic;
}

.toc td, .button td, .panel td {
  border-style: none;
  padding: 4px;
}

h1 { font-weight: normal; color: #000066; }
td { vertical-align: top }
th { background-color: #eeeeee; text-align: left; }
a:link { color: #0033cc; }
a:visited { color: #666666; }

/******* table *******/
/* default table style */
table.AltRow {
    border-collapse: collapse; border: none; border-spacing: 0pt;
    border-top: solid #4F81BD 1.0pt; border-bottom: solid #4F81BD 1.0pt;
}
table.AltRow th, table.AltRow td { padding: 2pt 8pt 2pt 2pt }
/* default alternating row style */
table.AltRow tr.even td { background-color:#D3DFEE; border:none;}
table.AltRow tr.odd td { background-color:#FFFFFF; border:none;}
/* tr class="heading" */
table.AltRow tr.heading td, table.AltRow th {
  background-color:#FFFFFF; font-weight:bold; border:none;
  border-bottom: solid #4F81BD 1.0pt;
}
/* table class="FirstColumn" */
table.FirstColumn td:first-child { font-weight:bold }
/* table class="TotalRow" */
table.TotalRow tr:last-child { font-weight:bold }
table.TotalRow tr:last-child td { border-top: solid #4F81BD 1.0pt }

a.closeButton {
	background:-webkit-gradient( linear, left top, left bottom, color-stop(0.05, #f9f9f9), color-stop(1, #e9e9e9) );
	background:-moz-linear-gradient( center top, #f9f9f9 5%, #e9e9e9 100% );
	filter:progid:DXImageTransform.Microsoft.gradient(startColorstr='#f9f9f9', endColorstr='#e9e9e9');
	background-color:#f9f9f9;
	-webkit-border-top-left-radius:20px;
	-moz-border-radius-topleft:20px;
	border-top-left-radius:20px;
	-webkit-border-top-right-radius:20px;
	-moz-border-radius-topright:20px;
	border-top-right-radius:20px;
	-webkit-border-bottom-right-radius:20px;
	-moz-border-radius-bottomright:20px;
	border-bottom-right-radius:20px;
	-webkit-border-bottom-left-radius:20px;
	-moz-border-radius-bottomleft:20px;
	border-bottom-left-radius:20px;
	text-indent:0;
	border:2px solid #dcdcdc;
	display:inline-block;
	color:#454143;
	font-family:Arial;
	font-size:15px;
	font-weight:bold;
	font-style:normal;
	height:20px;
	line-height:20px;
	width:20px;
	text-decoration:none;
	text-align:center;
        cursor: pointer;
}
a.closeButton:hover {
	background:-webkit-gradient( linear, left top, left bottom, color-stop(0.05, #e9e9e9), color-stop(1, #f9f9f9) );
	background:-moz-linear-gradient( center top, #e9e9e9 5%, #f9f9f9 100% );
	filter:progid:DXImageTransform.Microsoft.gradient(startColorstr='#e9e9e9', endColorstr='#f9f9f9');
	background-color:#e9e9e9;
}
a.closeButton:active {
	position:relative;
	top:1px;
}

.button {
	-moz-box-shadow:inset 0px 1px 0px 0px #ffffff;
	-webkit-box-shadow:inset 0px 1px 0px 0px #ffffff;
	box-shadow:inset 0px 1px 0px 0px #ffffff;
	background:-webkit-gradient( linear, left top, left bottom, color-stop(0.05, #ededed), color-stop(1, #dfdfdf) );
	background:-moz-linear-gradient( center top, #ededed 5%, #dfdfdf 100% );
	filter:progid:DXImageTransform.Microsoft.gradient(startColorstr='#ededed', endColorstr='#dfdfdf');
	background-color:#ededed;
	-webkit-border-top-left-radius:5px;
	-moz-border-radius-topleft:5px;
	border-top-left-radius:5px;
	-webkit-border-top-right-radius:5px;
	-moz-border-radius-topright:5px;
	border-top-right-radius:5px;
	-webkit-border-bottom-right-radius:5px;
	-moz-border-radius-bottomright:5px;
	border-bottom-right-radius:5px;
	-webkit-border-bottom-left-radius:5px;
	-moz-border-radius-bottomleft:5px;
	border-bottom-left-radius:5px;
	text-indent:0px;
	border:1px solid #dcdcdc;
	display:inline-block;
	color:black;
	font-family:Arial;
	font-size:12px;
	font-weight:bold;
	font-style:normal;
	height:12px;
	line-height:12px;
	width:45px;
	text-decoration:none;
	text-align:center;
	text-shadow:1px 1px 0px #ffffff;
}
.button:hover {
	background:-webkit-gradient( linear, left top, left bottom, color-stop(0.05, #dfdfdf), color-stop(1, #ededed) );
	background:-moz-linear-gradient( center top, #dfdfdf 5%, #ededed 100% );
	filter:progid:DXImageTransform.Microsoft.gradient(startColorstr='#dfdfdf', endColorstr='#ededed');
	background-color:#dfdfdf;
}.button:active {
	position:relative;
	top:1px;
}.button:disabled {
	color:#777777;
}

ul.nav_list {
        list-style-type:none; 
        display: block;		
	margin: 0;
	padding: 0;
}
ul.nav_list li {
        list-style-type:none; 
	display: inline;
	margin: 0 18px 0 0;
	padding: 0;
}

.nav_toolbar {
    background-color: #aff;
    margin-top: 0;
}

.inspect_body {
    margin: 0;
    margin-bottom: 0;
    display: inline;
    vertical-align:middle; 
}

table.nav_table {
    background-color: #aff;
    border: none;
    width: 100%;
    display: inline;
    vertical-align:middle;    
}

table#rtwIdTracePanel > tr > td {
    white-space: nowrap;
    table-layout:fixed;
    vertical-align:middle; 
}

table.nav_table > button {
  height: 20px;
}
select#fileSelector {
   padding: 5px;
   font-size: 16px;
   line-height: 1;
   border-radius: 0;
   height: 34px;
}

.treeTable table{
   table-layout: fixed;
}
.treeTable td:first-child > span{
   display: inline-block;
   text-overflow: ellipsis;
   overflow: hidden;
   width: 100%;
}
