# Supplementary material for: Dynamic mechanochemical feedback between curved membranes and BAR protein self-organization
Source: Nat Commun. 2021 Nov 12;12:6550. doi: 10.1038/s41467-021-26591-3 (PMC8589976; doi:10.1038/s41467-021-26591-3)
Supplement: Supplementary file 25 — Supplementary software 1 [file 41467_2021_26591_MOESM25_ESM.zip › Supplementary Software 1/Interpolation_Geometry/codegen/mex/evaluate_BSp/html/resources/rtwshrink.js]

// Copyright 2011-2012 The MathWorks, Inc.

function RTW_STRUCT(prop, value) {
    this.prop = prop;
    if (typeof(value) == 'undefined')
        this.value = "";
    else
        this.value = value;
}

// initialize the cache when code generation report is first loaded
function RTW_BOOK()
{
    this.length = 0;    
    this.rtw_pages = new Array();
    this.getPage = function(file) {
        return this.rtw_pages[file];
    }
    this.addPage = function(file) {        
        var page;
        if (this.hasPage(file)) {
            page = this.rtw_pages[file];
        } else {
            page = new RTW_PAGE(file);
            this.rtw_pages[file] = page;
        }        
        return page;
    }
    this.hasPage = function(file) {
        return typeof(this.rtw_pages[file]) != 'undefined';
    }
    this.removePage = function(file)
        {
            var tmp;
            if (typeof(this.rtw_pages[file]) != 'undefined') {
                tmp = this.rtw_pages[file];
                delete this.rtw_pages[file];
                this.length--;
            }
            return tmp;
        }
}

if (!RTW_BOOK.instance) {
    RTW_BOOK.instance = new RTW_BOOK();
}

function RTW_PAGE()
{
    this.length = 0;
    this.items = new Array();    
    this.pagename = '';
    if (arguments.length > 0 && typeof(arguments[1])!='undefined') {
        this.pagename = arguments[1];
    }
    
    this.getItem = function(id) {
        return this.items[id];
    }
    this.getItems = function() {
        return this.items;
    }
    this.addItem = function(id, value) {
        var tmp;
        if (typeof(value) != 'undefined') {
            if (typeof(this.items[id]) != 'undefined') {
                this.length++;
            } else {
                tmp = this.items[id];
            }
            this.items[id] = value;
            this.length++;
        }
        return tmp;
    }
    this.hasItem = function(id) {        
        return typeof(this.items[id]) != 'undefined';
    }
    this.removeItem = function(id) {
        var tmp;
        if (typeof(this.items[id]) != 'undefined') {
            tmp = this.items[id];
            delete this.items[id];
            this.length--;
        }
          return tmp;
    }
}

function rtwTableShrink(doc, obj, id, isSymbol){
    if (isSymbol) {
        hide = "[-]";
        hide_text = hide;
        show = "[+]";
        show_text = show;
    } else {
        hide = "[<u>hide</u>]";
        hide_text  = "[hide]";
        show = "[<u>show</u>]";
        show_text = "[show]";
    }
    hide = "<span class='shrink-button'>" + hide + "</span>";
    show = "<span class='shrink-button'>" + show + "</span>";
    if (doc.getElementsByName) {
        var o = doc.getElementsByName(id);
        for (var oid = 0; oid < o.length; ++oid) {
            if (o[oid].style.display == "none") {
                o[oid].style.display =  "";
            } else {
                o[oid].style.display = "none";
            }
        }
        if (o.length >= 0 && top && top.addToPage)
            top.addToPage(doc, o[0], 'display');
    }

    // IE supports innerText while other browsers support textContent
    if (obj.textContent)
      var objText = obj.textContent;
    else
      var objText = obj.innerText;

    if (objText.toLowerCase() == show_text.toLowerCase())
        obj.innerHTML = hide; 
    else 
        obj.innerHTML = show; 

    if (top && top.addToPage)
        top.addToPage(doc, obj, 'innerHTML');
}

function rtwTableExpand(doc, controlObj, id) 
{
    if (doc.getElementById) {
        var obj = doc.getElementById(id);
        if (obj && obj.style.display == "none") {
            rtwTableShrink(doc, controlObj, id, false);
        }
    }            
}

function restoreState(docObj) {
    var filename = docObj.location.href;
    if (RTW_BOOK.instance && RTW_BOOK.instance.hasPage(filename)) {
        var page = RTW_BOOK.instance.getPage(filename);
        var items = page.getItems();
        var elem;
        if (docObj.getElementsByName) {
            for (var i in items) {
                o = docObj.getElementsByName(i);
                for (var oid = 0; oid < o.length; ++oid) {
                    elem = o[oid];
                    if (items[i].prop == 'display') {
                        if (elem.style.display == 'none')
                            elem.style.display = '';
                        else
                            elem.style.display = 'none';
                    } else if (items[i].prop == 'innerHTML') {
                        elem.innerHTML = items[i].value;
                    }
                }
            }
        }
    }
}

function addToPage(docObj, Obj, prop) {
    var filename = docObj.location.href;
    if (RTW_BOOK.instance) {
        var page;
        if (RTW_BOOK.instance.hasPage(filename))
            page = RTW_BOOK.instance.getPage(filename);
        else
            page = RTW_BOOK.instance.addPage(filename);
        if (page.hasItem(Obj.id))
            page.removeItem(Obj.id);
        else {            
            if (prop == "display")
                my_struct = new RTW_STRUCT(prop, Obj.style.display);
            else
                my_struct = new RTW_STRUCT(prop, Obj.innerHTML);                                
            page.addItem(Obj.id, my_struct);
        }
    }
}

function rtwSwitchView(doc, obj1, obj2) {
    if (doc.getElementsByName) {
        var o = doc.getElementsByName(obj1);
        for (var oid = 0; oid < o.length; ++oid) {
            o[oid].style.display =  "none"; 
        } 
        if (o.length >= 0 && top && top.addToPage)
            top.addToPage(doc, o[0], 'display');
        var o = doc.getElementsByName(obj2);
        for (var oid = 0; oid < o.length; ++oid) {                 
            o[oid].style.display =  ""; 
        }
        if (o.length >= 0 && top && top.addToPage)
            top.addToPage(doc, o[0], 'display');
    } 
}
