# Supplementary material for: Dynamic mechanochemical feedback between curved membranes and BAR protein self-organization
Source: Nat Commun. 2021 Nov 12;12:6550. doi: 10.1038/s41467-021-26591-3 (PMC8589976; doi:10.1038/s41467-021-26591-3)
Supplement: Supplementary file 25 — Supplementary software 1 [file 41467_2021_26591_MOESM25_ESM.zip › Supplementary Software 1/Interpolation_Geometry/codegen/mex/evaluate_BSp/html/contents_file.tmp]

<TABLE BORDER="0" CELLSPACING="0" CELLPADDING="4" WIDTH="100%%" BGCOLOR="#ffffff"><TR><TD>
<B>Generated Source Files</B>
</TD></TR><TR></TR>
<tr><td><a href="_coder_evaluate_BSp_api_c.html" onclick="if (top) if (top.tocHiliteMe) top.tocHiliteMe(window, this, false);" id="_coder_evaluate_BSp_api_c.html" target="rtwreport_document_frame" name="rtwIdGenFileLinks">_coder_evaluate_BSp_api.c</a><span> </span></td></tr><tr></tr>
<tr><td><a href="_coder_evaluate_BSp_api_h.html" onclick="if (top) if (top.tocHiliteMe) top.tocHiliteMe(window, this, false);" id="_coder_evaluate_BSp_api_h.html" target="rtwreport_document_frame" name="rtwIdGenFileLinks">_coder_evaluate_BSp_api.h</a><span> </span></td></tr><tr></tr>
<tr><td><a href="_coder_evaluate_BSp_info_c.html" onclick="if (top) if (top.tocHiliteMe) top.tocHiliteMe(window, this, false);" id="_coder_evaluate_BSp_info_c.html" target="rtwreport_document_frame" name="rtwIdGenFileLinks">_coder_evaluate_BSp_info.c</a><span> </span></td></tr><tr></tr>
<tr><td><a href="_coder_evaluate_BSp_info_h.html" onclick="if (top) if (top.tocHiliteMe) top.tocHiliteMe(window, this, false);" id="_coder_evaluate_BSp_info_h.html" target="rtwreport_document_frame" name="rtwIdGenFileLinks">_coder_evaluate_BSp_info.h</a><span> </span></td></tr><tr></tr>
<tr><td><a href="_coder_evaluate_BSp_mex_c.html" onclick="if (top) if (top.tocHiliteMe) top.tocHiliteMe(window, this, false);" id="_coder_evaluate_BSp_mex_c.html" target="rtwreport_document_frame" name="rtwIdGenFileLinks">_coder_evaluate_BSp_mex.c</a><span> </span></td></tr><tr></tr>
<tr><td><a href="_coder_evaluate_BSp_mex_h.html" onclick="if (top) if (top.tocHiliteMe) top.tocHiliteMe(window, this, false);" id="_coder_evaluate_BSp_mex_h.html" target="rtwreport_document_frame" name="rtwIdGenFileLinks">_coder_evaluate_BSp_mex.h</a><span> </span></td></tr><tr></tr>
</table>
