# Supplementary material for: Dynamic mechanochemical feedback between curved membranes and BAR protein self-organization
Source: Nat Commun. 2021 Nov 12;12:6550. doi: 10.1038/s41467-021-26591-3 (PMC8589976; doi:10.1038/s41467-021-26591-3)
Supplement: Supplementary file 25 — Supplementary software 1 [file 41467_2021_26591_MOESM25_ESM.zip › Supplementary Software 1/Interpolation_Geometry/codegen/mex/evaluate_BSp/interface/_coder_evaluate_BSp_api.c]

/*
 * Academic License - for use in teaching, academic research, and meeting
 * course requirements at degree granting institutions only.  Not for
 * government, commercial, or other organizational use.
 *
 * _coder_evaluate_BSp_api.c
 *
 * Code generation for function '_coder_evaluate_BSp_api'
 *
 */

/* Include files */
#include "rt_nonfinite.h"
#include "evaluate_BSp.h"
#include "_coder_evaluate_BSp_api.h"
#include "evaluate_BSp_emxutil.h"
#include "evaluate_BSp_data.h"

/* Variable Definitions */
static emlrtRTEInfo f_emlrtRTEI = { 1, /* lineNo */
  1,                                   /* colNo */
  "_coder_evaluate_BSp_api",           /* fName */
  ""                                   /* pName */
};

/* Function Declarations */
static void b_emlrt_marshallIn(const emlrtStack *sp, const mxArray *u, const
  emlrtMsgIdentifier *parentId, real_T **y_data, int32_T y_size[2]);
static const mxArray *b_emlrt_marshallOut(const real_T u);
static real_T c_emlrt_marshallIn(const emlrtStack *sp, const mxArray *p, const
  char_T *identifier);
static real_T d_emlrt_marshallIn(const emlrtStack *sp, const mxArray *u, const
  emlrtMsgIdentifier *parentId);
static void e_emlrt_marshallIn(const emlrtStack *sp, const mxArray *src, const
  emlrtMsgIdentifier *msgId, real_T **ret_data, int32_T ret_size[2]);
static void emlrt_marshallIn(const emlrtStack *sp, const mxArray *U, const
  char_T *identifier, real_T **y_data, int32_T y_size[2]);
static const mxArray *emlrt_marshallOut(const emxArray_real_T *u);
static real_T f_emlrt_marshallIn(const emlrtStack *sp, const mxArray *src, const
  emlrtMsgIdentifier *msgId);

/* Function Definitions */
static void b_emlrt_marshallIn(const emlrtStack *sp, const mxArray *u, const
  emlrtMsgIdentifier *parentId, real_T **y_data, int32_T y_size[2])
{
  e_emlrt_marshallIn(sp, emlrtAlias(u), parentId, y_data, y_size);
  emlrtDestroyArray(&u);
}

static const mxArray *b_emlrt_marshallOut(const real_T u)
{
  const mxArray *y;
  const mxArray *m1;
  y = NULL;
  m1 = emlrtCreateDoubleScalar(u);
  emlrtAssign(&y, m1);
  return y;
}

static real_T c_emlrt_marshallIn(const emlrtStack *sp, const mxArray *p, const
  char_T *identifier)
{
  real_T y;
  emlrtMsgIdentifier thisId;
  thisId.fIdentifier = identifier;
  thisId.fParent = NULL;
  thisId.bParentIsCell = false;
  y = d_emlrt_marshallIn(sp, emlrtAlias(p), &thisId);
  emlrtDestroyArray(&p);
  return y;
}

static real_T d_emlrt_marshallIn(const emlrtStack *sp, const mxArray *u, const
  emlrtMsgIdentifier *parentId)
{
  real_T y;
  y = f_emlrt_marshallIn(sp, emlrtAlias(u), parentId);
  emlrtDestroyArray(&u);
  return y;
}

static void e_emlrt_marshallIn(const emlrtStack *sp, const mxArray *src, const
  emlrtMsgIdentifier *msgId, real_T **ret_data, int32_T ret_size[2])
{
  static const int32_T dims[2] = { 1, 157 };

  boolean_T bv0[2] = { false, true };

  int32_T iv1[2];
  emlrtCheckVsBuiltInR2012b(sp, msgId, src, "double", false, 2U, dims, &bv0[0],
    iv1);
  ret_size[0] = iv1[0];
  ret_size[1] = iv1[1];
  *ret_data = (real_T *)mxGetData(src);
  emlrtDestroyArray(&src);
}

static void emlrt_marshallIn(const emlrtStack *sp, const mxArray *U, const
  char_T *identifier, real_T **y_data, int32_T y_size[2])
{
  emlrtMsgIdentifier thisId;
  thisId.fIdentifier = identifier;
  thisId.fParent = NULL;
  thisId.bParentIsCell = false;
  b_emlrt_marshallIn(sp, emlrtAlias(U), &thisId, y_data, y_size);
  emlrtDestroyArray(&U);
}

static const mxArray *emlrt_marshallOut(const emxArray_real_T *u)
{
  const mxArray *y;
  const mxArray *m0;
  static const int32_T iv0[2] = { 0, 0 };

  y = NULL;
  m0 = emlrtCreateNumericArray(2, iv0, mxDOUBLE_CLASS, mxREAL);
  mxSetData((mxArray *)m0, (void *)&u->data[0]);
  emlrtSetDimensions((mxArray *)m0, u->size, 2);
  emlrtAssign(&y, m0);
  return y;
}

static real_T f_emlrt_marshallIn(const emlrtStack *sp, const mxArray *src, const
  emlrtMsgIdentifier *msgId)
{
  real_T ret;
  static const int32_T dims = 0;
  emlrtCheckBuiltInR2012b(sp, msgId, src, "double", false, 0U, &dims);
  ret = *(real_T *)mxGetData(src);
  emlrtDestroyArray(&src);
  return ret;
}

void evaluate_BSp_api(const mxArray * const prhs[4], const mxArray *plhs[2])
{
  emxArray_real_T *ders;
  real_T (*U_data)[157];
  int32_T U_size[2];
  real_T p;
  real_T de;
  real_T x;
  real_T sp;
  emlrtStack st = { NULL,              /* site */
    NULL,                              /* tls */
    NULL                               /* prev */
  };

  st.tls = emlrtRootTLSGlobal;
  emlrtHeapReferenceStackEnterFcnR2012b(&st);
  emxInit_real_T(&st, &ders, 2, &f_emlrtRTEI, true);

  /* Marshall function inputs */
  emlrt_marshallIn(&st, emlrtAlias(prhs[0]), "U", (real_T **)&U_data, U_size);
  p = c_emlrt_marshallIn(&st, emlrtAliasP(prhs[1]), "p");
  de = c_emlrt_marshallIn(&st, emlrtAliasP(prhs[2]), "de");
  x = c_emlrt_marshallIn(&st, emlrtAliasP(prhs[3]), "x");

  /* Invoke the target function */
  evaluate_BSp(&st, *U_data, U_size, p, de, x, ders, &sp);

  /* Marshall function outputs */
  plhs[0] = emlrt_marshallOut(ders);
  plhs[1] = b_emlrt_marshallOut(sp);
  ders->canFreeData = false;
  emxFree_real_T(&ders);
  emlrtHeapReferenceStackLeaveFcnR2012b(&st);
}

/* End of code generation (_coder_evaluate_BSp_api.c) */
