# Supplementary material for: Dynamic mechanochemical feedback between curved membranes and BAR protein self-organization
Source: Nat Commun. 2021 Nov 12;12:6550. doi: 10.1038/s41467-021-26591-3 (PMC8589976; doi:10.1038/s41467-021-26591-3)
Supplement: Supplementary file 25 — Supplementary software 1 [file 41467_2021_26591_MOESM25_ESM.zip › Supplementary Software 1/Interpolation_Geometry/codegen/mex/evaluate_BSp/interface/_coder_evaluate_BSp_info.h]

/*
 * Academic License - for use in teaching, academic research, and meeting
 * course requirements at degree granting institutions only.  Not for
 * government, commercial, or other organizational use.
 *
 * _coder_evaluate_BSp_info.h
 *
 * Code generation for function '_coder_evaluate_BSp_info'
 *
 */

#ifndef _CODER_EVALUATE_BSP_INFO_H
#define _CODER_EVALUATE_BSP_INFO_H

/* Include files */
#include <math.h>
#include <stdio.h>
#include <stdlib.h>
#include <string.h>
#include "mwmathutil.h"
#include "tmwtypes.h"
#include "mex.h"
#include "emlrt.h"
#include "rtwtypes.h"
#include "evaluate_BSp_types.h"

/* Function Declarations */
MEXFUNCTION_LINKAGE mxArray *emlrtMexFcnProperties(void);
extern const mxArray *emlrtMexFcnResolvedFunctionsInfo(void);

#endif

/* End of code generation (_coder_evaluate_BSp_info.h) */
