# Supplementary material for: Dynamic mechanochemical feedback between curved membranes and BAR protein self-organization
Source: Nat Commun. 2021 Nov 12;12:6550. doi: 10.1038/s41467-021-26591-3 (PMC8589976; doi:10.1038/s41467-021-26591-3)
Supplement: Supplementary file 25 — Supplementary software 1 [file 41467_2021_26591_MOESM25_ESM.zip › Supplementary Software 1/Interpolation_Geometry/codegen/mex/evaluate_BSp/interface/_coder_evaluate_BSp_mex.c]

/*
 * Academic License - for use in teaching, academic research, and meeting
 * course requirements at degree granting institutions only.  Not for
 * government, commercial, or other organizational use.
 *
 * _coder_evaluate_BSp_mex.c
 *
 * Code generation for function '_coder_evaluate_BSp_mex'
 *
 */

/* Include files */
#include "evaluate_BSp.h"
#include "_coder_evaluate_BSp_mex.h"
#include "evaluate_BSp_terminate.h"
#include "_coder_evaluate_BSp_api.h"
#include "evaluate_BSp_initialize.h"
#include "evaluate_BSp_data.h"

/* Function Declarations */
static void evaluate_BSp_mexFunction(int32_T nlhs, mxArray *plhs[2], int32_T
  nrhs, const mxArray *prhs[4]);

/* Function Definitions */
static void evaluate_BSp_mexFunction(int32_T nlhs, mxArray *plhs[2], int32_T
  nrhs, const mxArray *prhs[4])
{
  int32_T n;
  const mxArray *inputs[4];
  const mxArray *outputs[2];
  int32_T b_nlhs;
  emlrtStack st = { NULL,              /* site */
    NULL,                              /* tls */
    NULL                               /* prev */
  };

  st.tls = emlrtRootTLSGlobal;

  /* Check for proper number of arguments. */
  if (nrhs != 4) {
    emlrtErrMsgIdAndTxt(&st, "EMLRT:runTime:WrongNumberOfInputs", 5, 12, 4, 4,
                        12, "evaluate_BSp");
  }

  if (nlhs > 2) {
    emlrtErrMsgIdAndTxt(&st, "EMLRT:runTime:TooManyOutputArguments", 3, 4, 12,
                        "evaluate_BSp");
  }

  /* Temporary copy for mex inputs. */
  for (n = 0; n < nrhs; n++) {
    inputs[n] = prhs[n];
    if (*emlrtBreakCheckR2012bFlagVar != 0) {
      emlrtBreakCheckR2012b(&st);
    }
  }

  /* Call the function. */
  evaluate_BSp_api(inputs, outputs);

  /* Copy over outputs to the caller. */
  if (nlhs < 1) {
    b_nlhs = 1;
  } else {
    b_nlhs = nlhs;
  }

  emlrtReturnArrays(b_nlhs, plhs, outputs);

  /* Module termination. */
  evaluate_BSp_terminate();
}

void mexFunction(int32_T nlhs, mxArray *plhs[], int32_T nrhs, const mxArray
                 *prhs[])
{
  mexAtExit(evaluate_BSp_atexit);

  /* Initialize the memory manager. */
  /* Module initialization. */
  evaluate_BSp_initialize();

  /* Dispatch the entry-point. */
  evaluate_BSp_mexFunction(nlhs, plhs, nrhs, prhs);
}

emlrtCTX mexFunctionCreateRootTLS(void)
{
  emlrtCreateRootTLS(&emlrtRootTLSGlobal, &emlrtContextGlobal, NULL, 1);
  return emlrtRootTLSGlobal;
}

/* End of code generation (_coder_evaluate_BSp_mex.c) */
