# Supplementary material for: Dynamic mechanochemical feedback between curved membranes and BAR protein self-organization
Source: Nat Commun. 2021 Nov 12;12:6550. doi: 10.1038/s41467-021-26591-3 (PMC8589976; doi:10.1038/s41467-021-26591-3)
Supplement: Supplementary file 25 — Supplementary software 1 [file 41467_2021_26591_MOESM25_ESM.zip › Supplementary Software 1/Interpolation_Geometry/codegen/mex/evaluate_BSp/evaluate_BSp.c]

/*
 * Academic License - for use in teaching, academic research, and meeting
 * course requirements at degree granting institutions only.  Not for
 * government, commercial, or other organizational use.
 *
 * evaluate_BSp.c
 *
 * Code generation for function 'evaluate_BSp'
 *
 */

/* Include files */
#include "rt_nonfinite.h"
#include "evaluate_BSp.h"
#include "evaluate_BSp_emxutil.h"
#include "evaluate_BSp_data.h"

/* Variable Definitions */
static emlrtRSInfo emlrtRSI = { 16,    /* lineNo */
  "evaluate_BSp",                      /* fcnName */
  "/lordvader/doctorands/tozzi/Desktop/Code_NBAR/Interpolation_Geometry/evaluate_BSp.m"/* pathName */
};

static emlrtRSInfo b_emlrtRSI = { 12,  /* lineNo */
  "nullAssignment",                    /* fcnName */
  "/opt/MATLAB/R2016b/toolbox/eml/eml/+coder/+internal/nullAssignment.m"/* pathName */
};

static emlrtRSInfo c_emlrtRSI = { 16,  /* lineNo */
  "nullAssignment",                    /* fcnName */
  "/opt/MATLAB/R2016b/toolbox/eml/eml/+coder/+internal/nullAssignment.m"/* pathName */
};

static emlrtRTEInfo emlrtRTEI = { 1,   /* lineNo */
  20,                                  /* colNo */
  "evaluate_BSp",                      /* fName */
  "/lordvader/doctorands/tozzi/Desktop/Code_NBAR/Interpolation_Geometry/evaluate_BSp.m"/* pName */
};

static emlrtRTEInfo b_emlrtRTEI = { 21,/* lineNo */
  1,                                   /* colNo */
  "evaluate_BSp",                      /* fName */
  "/lordvader/doctorands/tozzi/Desktop/Code_NBAR/Interpolation_Geometry/evaluate_BSp.m"/* pName */
};

static emlrtRTEInfo c_emlrtRTEI = { 22,/* lineNo */
  1,                                   /* colNo */
  "evaluate_BSp",                      /* fName */
  "/lordvader/doctorands/tozzi/Desktop/Code_NBAR/Interpolation_Geometry/evaluate_BSp.m"/* pName */
};

static emlrtRTEInfo d_emlrtRTEI = { 23,/* lineNo */
  1,                                   /* colNo */
  "evaluate_BSp",                      /* fName */
  "/lordvader/doctorands/tozzi/Desktop/Code_NBAR/Interpolation_Geometry/evaluate_BSp.m"/* pName */
};

static emlrtRTEInfo e_emlrtRTEI = { 27,/* lineNo */
  1,                                   /* colNo */
  "evaluate_BSp",                      /* fName */
  "/lordvader/doctorands/tozzi/Desktop/Code_NBAR/Interpolation_Geometry/evaluate_BSp.m"/* pName */
};

static emlrtRTEInfo g_emlrtRTEI = { 29,/* lineNo */
  9,                                   /* colNo */
  "evaluate_BSp",                      /* fName */
  "/lordvader/doctorands/tozzi/Desktop/Code_NBAR/Interpolation_Geometry/evaluate_BSp.m"/* pName */
};

static emlrtBCInfo emlrtBCI = { -1,    /* iFirst */
  -1,                                  /* iLast */
  24,                                  /* lineNo */
  8,                                   /* colNo */
  "Nshape",                            /* aName */
  "evaluate_BSp",                      /* fName */
  "/lordvader/doctorands/tozzi/Desktop/Code_NBAR/Interpolation_Geometry/evaluate_BSp.m",/* pName */
  0                                    /* checkKind */
};

static emlrtBCInfo b_emlrtBCI = { -1,  /* iFirst */
  -1,                                  /* iLast */
  24,                                  /* lineNo */
  10,                                  /* colNo */
  "Nshape",                            /* aName */
  "evaluate_BSp",                      /* fName */
  "/lordvader/doctorands/tozzi/Desktop/Code_NBAR/Interpolation_Geometry/evaluate_BSp.m",/* pName */
  0                                    /* checkKind */
};

static emlrtBCInfo c_emlrtBCI = { -1,  /* iFirst */
  -1,                                  /* iLast */
  37,                                  /* lineNo */
  23,                                  /* colNo */
  "Nshape",                            /* aName */
  "evaluate_BSp",                      /* fName */
  "/lordvader/doctorands/tozzi/Desktop/Code_NBAR/Interpolation_Geometry/evaluate_BSp.m",/* pName */
  0                                    /* checkKind */
};

static emlrtBCInfo d_emlrtBCI = { -1,  /* iFirst */
  -1,                                  /* iLast */
  37,                                  /* lineNo */
  26,                                  /* colNo */
  "Nshape",                            /* aName */
  "evaluate_BSp",                      /* fName */
  "/lordvader/doctorands/tozzi/Desktop/Code_NBAR/Interpolation_Geometry/evaluate_BSp.m",/* pName */
  0                                    /* checkKind */
};

static emlrtBCInfo e_emlrtBCI = { -1,  /* iFirst */
  -1,                                  /* iLast */
  37,                                  /* lineNo */
  36,                                  /* colNo */
  "Nshape",                            /* aName */
  "evaluate_BSp",                      /* fName */
  "/lordvader/doctorands/tozzi/Desktop/Code_NBAR/Interpolation_Geometry/evaluate_BSp.m",/* pName */
  0                                    /* checkKind */
};

static emlrtBCInfo f_emlrtBCI = { -1,  /* iFirst */
  -1,                                  /* iLast */
  37,                                  /* lineNo */
  40,                                  /* colNo */
  "Nshape",                            /* aName */
  "evaluate_BSp",                      /* fName */
  "/lordvader/doctorands/tozzi/Desktop/Code_NBAR/Interpolation_Geometry/evaluate_BSp.m",/* pName */
  0                                    /* checkKind */
};

static emlrtRTEInfo h_emlrtRTEI = { 46,/* lineNo */
  9,                                   /* colNo */
  "evaluate_BSp",                      /* fName */
  "/lordvader/doctorands/tozzi/Desktop/Code_NBAR/Interpolation_Geometry/evaluate_BSp.m"/* pName */
};

static emlrtRTEInfo i_emlrtRTEI = { 50,/* lineNo */
  9,                                   /* colNo */
  "evaluate_BSp",                      /* fName */
  "/lordvader/doctorands/tozzi/Desktop/Code_NBAR/Interpolation_Geometry/evaluate_BSp.m"/* pName */
};

static emlrtRTEInfo j_emlrtRTEI = { 55,/* lineNo */
  13,                                  /* colNo */
  "evaluate_BSp",                      /* fName */
  "/lordvader/doctorands/tozzi/Desktop/Code_NBAR/Interpolation_Geometry/evaluate_BSp.m"/* pName */
};

static emlrtBCInfo g_emlrtBCI = { -1,  /* iFirst */
  -1,                                  /* iLast */
  54,                                  /* lineNo */
  9,                                   /* colNo */
  "a",                                 /* aName */
  "evaluate_BSp",                      /* fName */
  "/lordvader/doctorands/tozzi/Desktop/Code_NBAR/Interpolation_Geometry/evaluate_BSp.m",/* pName */
  0                                    /* checkKind */
};

static emlrtBCInfo h_emlrtBCI = { -1,  /* iFirst */
  -1,                                  /* iLast */
  63,                                  /* lineNo */
  28,                                  /* colNo */
  "a",                                 /* aName */
  "evaluate_BSp",                      /* fName */
  "/lordvader/doctorands/tozzi/Desktop/Code_NBAR/Interpolation_Geometry/evaluate_BSp.m",/* pName */
  0                                    /* checkKind */
};

static emlrtBCInfo i_emlrtBCI = { -1,  /* iFirst */
  -1,                                  /* iLast */
  63,                                  /* lineNo */
  38,                                  /* colNo */
  "Nshape",                            /* aName */
  "evaluate_BSp",                      /* fName */
  "/lordvader/doctorands/tozzi/Desktop/Code_NBAR/Interpolation_Geometry/evaluate_BSp.m",/* pName */
  0                                    /* checkKind */
};

static emlrtBCInfo j_emlrtBCI = { -1,  /* iFirst */
  -1,                                  /* iLast */
  63,                                  /* lineNo */
  44,                                  /* colNo */
  "Nshape",                            /* aName */
  "evaluate_BSp",                      /* fName */
  "/lordvader/doctorands/tozzi/Desktop/Code_NBAR/Interpolation_Geometry/evaluate_BSp.m",/* pName */
  0                                    /* checkKind */
};

static emlrtBCInfo k_emlrtBCI = { -1,  /* iFirst */
  -1,                                  /* iLast */
  63,                                  /* lineNo */
  18,                                  /* colNo */
  "a",                                 /* aName */
  "evaluate_BSp",                      /* fName */
  "/lordvader/doctorands/tozzi/Desktop/Code_NBAR/Interpolation_Geometry/evaluate_BSp.m",/* pName */
  0                                    /* checkKind */
};

static emlrtBCInfo l_emlrtBCI = { -1,  /* iFirst */
  -1,                                  /* iLast */
  64,                                  /* lineNo */
  22,                                  /* colNo */
  "a",                                 /* aName */
  "evaluate_BSp",                      /* fName */
  "/lordvader/doctorands/tozzi/Desktop/Code_NBAR/Interpolation_Geometry/evaluate_BSp.m",/* pName */
  0                                    /* checkKind */
};

static emlrtRTEInfo k_emlrtRTEI = { 76,/* lineNo */
  17,                                  /* colNo */
  "evaluate_BSp",                      /* fName */
  "/lordvader/doctorands/tozzi/Desktop/Code_NBAR/Interpolation_Geometry/evaluate_BSp.m"/* pName */
};

static emlrtBCInfo m_emlrtBCI = { -1,  /* iFirst */
  -1,                                  /* iLast */
  78,                                  /* lineNo */
  30,                                  /* colNo */
  "a",                                 /* aName */
  "evaluate_BSp",                      /* fName */
  "/lordvader/doctorands/tozzi/Desktop/Code_NBAR/Interpolation_Geometry/evaluate_BSp.m",/* pName */
  0                                    /* checkKind */
};

static emlrtBCInfo n_emlrtBCI = { -1,  /* iFirst */
  -1,                                  /* iLast */
  78,                                  /* lineNo */
  39,                                  /* colNo */
  "a",                                 /* aName */
  "evaluate_BSp",                      /* fName */
  "/lordvader/doctorands/tozzi/Desktop/Code_NBAR/Interpolation_Geometry/evaluate_BSp.m",/* pName */
  0                                    /* checkKind */
};

static emlrtBCInfo o_emlrtBCI = { -1,  /* iFirst */
  -1,                                  /* iLast */
  82,                                  /* lineNo */
  30,                                  /* colNo */
  "a",                                 /* aName */
  "evaluate_BSp",                      /* fName */
  "/lordvader/doctorands/tozzi/Desktop/Code_NBAR/Interpolation_Geometry/evaluate_BSp.m",/* pName */
  0                                    /* checkKind */
};

static emlrtBCInfo p_emlrtBCI = { -1,  /* iFirst */
  -1,                                  /* iLast */
  82,                                  /* lineNo */
  43,                                  /* colNo */
  "Nshape",                            /* aName */
  "evaluate_BSp",                      /* fName */
  "/lordvader/doctorands/tozzi/Desktop/Code_NBAR/Interpolation_Geometry/evaluate_BSp.m",/* pName */
  0                                    /* checkKind */
};

static emlrtBCInfo q_emlrtBCI = { -1,  /* iFirst */
  -1,                                  /* iLast */
  82,                                  /* lineNo */
  49,                                  /* colNo */
  "Nshape",                            /* aName */
  "evaluate_BSp",                      /* fName */
  "/lordvader/doctorands/tozzi/Desktop/Code_NBAR/Interpolation_Geometry/evaluate_BSp.m",/* pName */
  0                                    /* checkKind */
};

static emlrtRTEInfo l_emlrtRTEI = { 94,/* lineNo */
  10,                                  /* colNo */
  "evaluate_BSp",                      /* fName */
  "/lordvader/doctorands/tozzi/Desktop/Code_NBAR/Interpolation_Geometry/evaluate_BSp.m"/* pName */
};

static emlrtRTEInfo m_emlrtRTEI = { 96,/* lineNo */
  14,                                  /* colNo */
  "evaluate_BSp",                      /* fName */
  "/lordvader/doctorands/tozzi/Desktop/Code_NBAR/Interpolation_Geometry/evaluate_BSp.m"/* pName */
};

static emlrtBCInfo r_emlrtBCI = { -1,  /* iFirst */
  -1,                                  /* iLast */
  48,                                  /* lineNo */
  10,                                  /* colNo */
  "ders",                              /* aName */
  "evaluate_BSp",                      /* fName */
  "/lordvader/doctorands/tozzi/Desktop/Code_NBAR/Interpolation_Geometry/evaluate_BSp.m",/* pName */
  0                                    /* checkKind */
};

static emlrtRTEInfo n_emlrtRTEI = { 83,/* lineNo */
  27,                                  /* colNo */
  "nullAssignment",                    /* fName */
  "/opt/MATLAB/R2016b/toolbox/eml/eml/+coder/+internal/nullAssignment.m"/* pName */
};

static emlrtRTEInfo o_emlrtRTEI = { 182,/* lineNo */
  9,                                   /* colNo */
  "nullAssignment",                    /* fName */
  "/opt/MATLAB/R2016b/toolbox/eml/eml/+coder/+internal/nullAssignment.m"/* pName */
};

static emlrtDCInfo emlrtDCI = { 21,    /* lineNo */
  16,                                  /* colNo */
  "evaluate_BSp",                      /* fName */
  "/lordvader/doctorands/tozzi/Desktop/Code_NBAR/Interpolation_Geometry/evaluate_BSp.m",/* pName */
  1                                    /* checkKind */
};

static emlrtDCInfo b_emlrtDCI = { 21,  /* lineNo */
  16,                                  /* colNo */
  "evaluate_BSp",                      /* fName */
  "/lordvader/doctorands/tozzi/Desktop/Code_NBAR/Interpolation_Geometry/evaluate_BSp.m",/* pName */
  4                                    /* checkKind */
};

static emlrtDCInfo c_emlrtDCI = { 21,  /* lineNo */
  19,                                  /* colNo */
  "evaluate_BSp",                      /* fName */
  "/lordvader/doctorands/tozzi/Desktop/Code_NBAR/Interpolation_Geometry/evaluate_BSp.m",/* pName */
  1                                    /* checkKind */
};

static emlrtDCInfo d_emlrtDCI = { 21,  /* lineNo */
  19,                                  /* colNo */
  "evaluate_BSp",                      /* fName */
  "/lordvader/doctorands/tozzi/Desktop/Code_NBAR/Interpolation_Geometry/evaluate_BSp.m",/* pName */
  4                                    /* checkKind */
};

static emlrtDCInfo e_emlrtDCI = { 22,  /* lineNo */
  16,                                  /* colNo */
  "evaluate_BSp",                      /* fName */
  "/lordvader/doctorands/tozzi/Desktop/Code_NBAR/Interpolation_Geometry/evaluate_BSp.m",/* pName */
  1                                    /* checkKind */
};

static emlrtDCInfo f_emlrtDCI = { 22,  /* lineNo */
  16,                                  /* colNo */
  "evaluate_BSp",                      /* fName */
  "/lordvader/doctorands/tozzi/Desktop/Code_NBAR/Interpolation_Geometry/evaluate_BSp.m",/* pName */
  4                                    /* checkKind */
};

static emlrtDCInfo g_emlrtDCI = { 23,  /* lineNo */
  17,                                  /* colNo */
  "evaluate_BSp",                      /* fName */
  "/lordvader/doctorands/tozzi/Desktop/Code_NBAR/Interpolation_Geometry/evaluate_BSp.m",/* pName */
  1                                    /* checkKind */
};

static emlrtDCInfo h_emlrtDCI = { 26,  /* lineNo */
  13,                                  /* colNo */
  "evaluate_BSp",                      /* fName */
  "/lordvader/doctorands/tozzi/Desktop/Code_NBAR/Interpolation_Geometry/evaluate_BSp.m",/* pName */
  1                                    /* checkKind */
};

static emlrtDCInfo i_emlrtDCI = { 26,  /* lineNo */
  13,                                  /* colNo */
  "evaluate_BSp",                      /* fName */
  "/lordvader/doctorands/tozzi/Desktop/Code_NBAR/Interpolation_Geometry/evaluate_BSp.m",/* pName */
  4                                    /* checkKind */
};

static emlrtDCInfo j_emlrtDCI = { 26,  /* lineNo */
  18,                                  /* colNo */
  "evaluate_BSp",                      /* fName */
  "/lordvader/doctorands/tozzi/Desktop/Code_NBAR/Interpolation_Geometry/evaluate_BSp.m",/* pName */
  1                                    /* checkKind */
};

static emlrtDCInfo k_emlrtDCI = { 27,  /* lineNo */
  13,                                  /* colNo */
  "evaluate_BSp",                      /* fName */
  "/lordvader/doctorands/tozzi/Desktop/Code_NBAR/Interpolation_Geometry/evaluate_BSp.m",/* pName */
  1                                    /* checkKind */
};

static emlrtDCInfo l_emlrtDCI = { 27,  /* lineNo */
  13,                                  /* colNo */
  "evaluate_BSp",                      /* fName */
  "/lordvader/doctorands/tozzi/Desktop/Code_NBAR/Interpolation_Geometry/evaluate_BSp.m",/* pName */
  4                                    /* checkKind */
};

static emlrtBCInfo s_emlrtBCI = { -1,  /* iFirst */
  -1,                                  /* iLast */
  12,                                  /* lineNo */
  7,                                   /* colNo */
  "U",                                 /* aName */
  "evaluate_BSp",                      /* fName */
  "/lordvader/doctorands/tozzi/Desktop/Code_NBAR/Interpolation_Geometry/evaluate_BSp.m",/* pName */
  0                                    /* checkKind */
};

static emlrtDCInfo m_emlrtDCI = { 12,  /* lineNo */
  7,                                   /* colNo */
  "evaluate_BSp",                      /* fName */
  "/lordvader/doctorands/tozzi/Desktop/Code_NBAR/Interpolation_Geometry/evaluate_BSp.m",/* pName */
  1                                    /* checkKind */
};

static emlrtBCInfo t_emlrtBCI = { -1,  /* iFirst */
  -1,                                  /* iLast */
  12,                                  /* lineNo */
  15,                                  /* colNo */
  "U",                                 /* aName */
  "evaluate_BSp",                      /* fName */
  "/lordvader/doctorands/tozzi/Desktop/Code_NBAR/Interpolation_Geometry/evaluate_BSp.m",/* pName */
  0                                    /* checkKind */
};

static emlrtDCInfo n_emlrtDCI = { 12,  /* lineNo */
  15,                                  /* colNo */
  "evaluate_BSp",                      /* fName */
  "/lordvader/doctorands/tozzi/Desktop/Code_NBAR/Interpolation_Geometry/evaluate_BSp.m",/* pName */
  1                                    /* checkKind */
};

static emlrtBCInfo u_emlrtBCI = { -1,  /* iFirst */
  -1,                                  /* iLast */
  98,                                  /* lineNo */
  29,                                  /* colNo */
  "ders",                              /* aName */
  "evaluate_BSp",                      /* fName */
  "/lordvader/doctorands/tozzi/Desktop/Code_NBAR/Interpolation_Geometry/evaluate_BSp.m",/* pName */
  0                                    /* checkKind */
};

static emlrtBCInfo v_emlrtBCI = { -1,  /* iFirst */
  -1,                                  /* iLast */
  98,                                  /* lineNo */
  33,                                  /* colNo */
  "ders",                              /* aName */
  "evaluate_BSp",                      /* fName */
  "/lordvader/doctorands/tozzi/Desktop/Code_NBAR/Interpolation_Geometry/evaluate_BSp.m",/* pName */
  0                                    /* checkKind */
};

static emlrtBCInfo w_emlrtBCI = { -1,  /* iFirst */
  -1,                                  /* iLast */
  98,                                  /* lineNo */
  14,                                  /* colNo */
  "ders",                              /* aName */
  "evaluate_BSp",                      /* fName */
  "/lordvader/doctorands/tozzi/Desktop/Code_NBAR/Interpolation_Geometry/evaluate_BSp.m",/* pName */
  0                                    /* checkKind */
};

static emlrtBCInfo x_emlrtBCI = { -1,  /* iFirst */
  -1,                                  /* iLast */
  98,                                  /* lineNo */
  18,                                  /* colNo */
  "ders",                              /* aName */
  "evaluate_BSp",                      /* fName */
  "/lordvader/doctorands/tozzi/Desktop/Code_NBAR/Interpolation_Geometry/evaluate_BSp.m",/* pName */
  0                                    /* checkKind */
};

static emlrtBCInfo y_emlrtBCI = { -1,  /* iFirst */
  -1,                                  /* iLast */
  64,                                  /* lineNo */
  32,                                  /* colNo */
  "Nshape",                            /* aName */
  "evaluate_BSp",                      /* fName */
  "/lordvader/doctorands/tozzi/Desktop/Code_NBAR/Interpolation_Geometry/evaluate_BSp.m",/* pName */
  0                                    /* checkKind */
};

static emlrtBCInfo ab_emlrtBCI = { -1, /* iFirst */
  -1,                                  /* iLast */
  64,                                  /* lineNo */
  36,                                  /* colNo */
  "Nshape",                            /* aName */
  "evaluate_BSp",                      /* fName */
  "/lordvader/doctorands/tozzi/Desktop/Code_NBAR/Interpolation_Geometry/evaluate_BSp.m",/* pName */
  0                                    /* checkKind */
};

static emlrtBCInfo bb_emlrtBCI = { -1, /* iFirst */
  -1,                                  /* iLast */
  82,                                  /* lineNo */
  18,                                  /* colNo */
  "a",                                 /* aName */
  "evaluate_BSp",                      /* fName */
  "/lordvader/doctorands/tozzi/Desktop/Code_NBAR/Interpolation_Geometry/evaluate_BSp.m",/* pName */
  0                                    /* checkKind */
};

static emlrtBCInfo cb_emlrtBCI = { -1, /* iFirst */
  -1,                                  /* iLast */
  83,                                  /* lineNo */
  24,                                  /* colNo */
  "a",                                 /* aName */
  "evaluate_BSp",                      /* fName */
  "/lordvader/doctorands/tozzi/Desktop/Code_NBAR/Interpolation_Geometry/evaluate_BSp.m",/* pName */
  0                                    /* checkKind */
};

static emlrtBCInfo db_emlrtBCI = { -1, /* iFirst */
  -1,                                  /* iLast */
  83,                                  /* lineNo */
  35,                                  /* colNo */
  "Nshape",                            /* aName */
  "evaluate_BSp",                      /* fName */
  "/lordvader/doctorands/tozzi/Desktop/Code_NBAR/Interpolation_Geometry/evaluate_BSp.m",/* pName */
  0                                    /* checkKind */
};

static emlrtBCInfo eb_emlrtBCI = { -1, /* iFirst */
  -1,                                  /* iLast */
  83,                                  /* lineNo */
  38,                                  /* colNo */
  "Nshape",                            /* aName */
  "evaluate_BSp",                      /* fName */
  "/lordvader/doctorands/tozzi/Desktop/Code_NBAR/Interpolation_Geometry/evaluate_BSp.m",/* pName */
  0                                    /* checkKind */
};

static emlrtBCInfo fb_emlrtBCI = { -1, /* iFirst */
  -1,                                  /* iLast */
  85,                                  /* lineNo */
  14,                                  /* colNo */
  "ders",                              /* aName */
  "evaluate_BSp",                      /* fName */
  "/lordvader/doctorands/tozzi/Desktop/Code_NBAR/Interpolation_Geometry/evaluate_BSp.m",/* pName */
  0                                    /* checkKind */
};

static emlrtBCInfo gb_emlrtBCI = { -1, /* iFirst */
  -1,                                  /* iLast */
  85,                                  /* lineNo */
  17,                                  /* colNo */
  "ders",                              /* aName */
  "evaluate_BSp",                      /* fName */
  "/lordvader/doctorands/tozzi/Desktop/Code_NBAR/Interpolation_Geometry/evaluate_BSp.m",/* pName */
  0                                    /* checkKind */
};

static emlrtBCInfo hb_emlrtBCI = { -1, /* iFirst */
  -1,                                  /* iLast */
  78,                                  /* lineNo */
  53,                                  /* colNo */
  "Nshape",                            /* aName */
  "evaluate_BSp",                      /* fName */
  "/lordvader/doctorands/tozzi/Desktop/Code_NBAR/Interpolation_Geometry/evaluate_BSp.m",/* pName */
  0                                    /* checkKind */
};

static emlrtBCInfo ib_emlrtBCI = { -1, /* iFirst */
  -1,                                  /* iLast */
  78,                                  /* lineNo */
  59,                                  /* colNo */
  "Nshape",                            /* aName */
  "evaluate_BSp",                      /* fName */
  "/lordvader/doctorands/tozzi/Desktop/Code_NBAR/Interpolation_Geometry/evaluate_BSp.m",/* pName */
  0                                    /* checkKind */
};

static emlrtBCInfo jb_emlrtBCI = { -1, /* iFirst */
  -1,                                  /* iLast */
  78,                                  /* lineNo */
  18,                                  /* colNo */
  "a",                                 /* aName */
  "evaluate_BSp",                      /* fName */
  "/lordvader/doctorands/tozzi/Desktop/Code_NBAR/Interpolation_Geometry/evaluate_BSp.m",/* pName */
  0                                    /* checkKind */
};

static emlrtBCInfo kb_emlrtBCI = { -1, /* iFirst */
  -1,                                  /* iLast */
  79,                                  /* lineNo */
  24,                                  /* colNo */
  "a",                                 /* aName */
  "evaluate_BSp",                      /* fName */
  "/lordvader/doctorands/tozzi/Desktop/Code_NBAR/Interpolation_Geometry/evaluate_BSp.m",/* pName */
  0                                    /* checkKind */
};

static emlrtBCInfo lb_emlrtBCI = { -1, /* iFirst */
  -1,                                  /* iLast */
  79,                                  /* lineNo */
  35,                                  /* colNo */
  "Nshape",                            /* aName */
  "evaluate_BSp",                      /* fName */
  "/lordvader/doctorands/tozzi/Desktop/Code_NBAR/Interpolation_Geometry/evaluate_BSp.m",/* pName */
  0                                    /* checkKind */
};

static emlrtBCInfo mb_emlrtBCI = { -1, /* iFirst */
  -1,                                  /* iLast */
  79,                                  /* lineNo */
  41,                                  /* colNo */
  "Nshape",                            /* aName */
  "evaluate_BSp",                      /* fName */
  "/lordvader/doctorands/tozzi/Desktop/Code_NBAR/Interpolation_Geometry/evaluate_BSp.m",/* pName */
  0                                    /* checkKind */
};

static emlrtBCInfo nb_emlrtBCI = { -1, /* iFirst */
  -1,                                  /* iLast */
  48,                                  /* lineNo */
  25,                                  /* colNo */
  "Nshape",                            /* aName */
  "evaluate_BSp",                      /* fName */
  "/lordvader/doctorands/tozzi/Desktop/Code_NBAR/Interpolation_Geometry/evaluate_BSp.m",/* pName */
  0                                    /* checkKind */
};

static emlrtBCInfo ob_emlrtBCI = { -1, /* iFirst */
  -1,                                  /* iLast */
  48,                                  /* lineNo */
  28,                                  /* colNo */
  "Nshape",                            /* aName */
  "evaluate_BSp",                      /* fName */
  "/lordvader/doctorands/tozzi/Desktop/Code_NBAR/Interpolation_Geometry/evaluate_BSp.m",/* pName */
  0                                    /* checkKind */
};

static emlrtBCInfo pb_emlrtBCI = { -1, /* iFirst */
  -1,                                  /* iLast */
  48,                                  /* lineNo */
  12,                                  /* colNo */
  "ders",                              /* aName */
  "evaluate_BSp",                      /* fName */
  "/lordvader/doctorands/tozzi/Desktop/Code_NBAR/Interpolation_Geometry/evaluate_BSp.m",/* pName */
  0                                    /* checkKind */
};

static emlrtBCInfo qb_emlrtBCI = { -1, /* iFirst */
  -1,                                  /* iLast */
  30,                                  /* lineNo */
  18,                                  /* colNo */
  "U",                                 /* aName */
  "evaluate_BSp",                      /* fName */
  "/lordvader/doctorands/tozzi/Desktop/Code_NBAR/Interpolation_Geometry/evaluate_BSp.m",/* pName */
  0                                    /* checkKind */
};

static emlrtDCInfo o_emlrtDCI = { 30,  /* lineNo */
  18,                                  /* colNo */
  "evaluate_BSp",                      /* fName */
  "/lordvader/doctorands/tozzi/Desktop/Code_NBAR/Interpolation_Geometry/evaluate_BSp.m",/* pName */
  1                                    /* checkKind */
};

static emlrtBCInfo rb_emlrtBCI = { -1, /* iFirst */
  -1,                                  /* iLast */
  30,                                  /* lineNo */
  5,                                   /* colNo */
  "left",                              /* aName */
  "evaluate_BSp",                      /* fName */
  "/lordvader/doctorands/tozzi/Desktop/Code_NBAR/Interpolation_Geometry/evaluate_BSp.m",/* pName */
  0                                    /* checkKind */
};

static emlrtBCInfo sb_emlrtBCI = { -1, /* iFirst */
  -1,                                  /* iLast */
  31,                                  /* lineNo */
  17,                                  /* colNo */
  "U",                                 /* aName */
  "evaluate_BSp",                      /* fName */
  "/lordvader/doctorands/tozzi/Desktop/Code_NBAR/Interpolation_Geometry/evaluate_BSp.m",/* pName */
  0                                    /* checkKind */
};

static emlrtDCInfo p_emlrtDCI = { 31,  /* lineNo */
  17,                                  /* colNo */
  "evaluate_BSp",                      /* fName */
  "/lordvader/doctorands/tozzi/Desktop/Code_NBAR/Interpolation_Geometry/evaluate_BSp.m",/* pName */
  1                                    /* checkKind */
};

static emlrtBCInfo tb_emlrtBCI = { -1, /* iFirst */
  -1,                                  /* iLast */
  31,                                  /* lineNo */
  5,                                   /* colNo */
  "right",                             /* aName */
  "evaluate_BSp",                      /* fName */
  "/lordvader/doctorands/tozzi/Desktop/Code_NBAR/Interpolation_Geometry/evaluate_BSp.m",/* pName */
  0                                    /* checkKind */
};

static emlrtBCInfo ub_emlrtBCI = { -1, /* iFirst */
  -1,                                  /* iLast */
  42,                                  /* lineNo */
  12,                                  /* colNo */
  "Nshape",                            /* aName */
  "evaluate_BSp",                      /* fName */
  "/lordvader/doctorands/tozzi/Desktop/Code_NBAR/Interpolation_Geometry/evaluate_BSp.m",/* pName */
  0                                    /* checkKind */
};

static emlrtBCInfo vb_emlrtBCI = { -1, /* iFirst */
  -1,                                  /* iLast */
  42,                                  /* lineNo */
  16,                                  /* colNo */
  "Nshape",                            /* aName */
  "evaluate_BSp",                      /* fName */
  "/lordvader/doctorands/tozzi/Desktop/Code_NBAR/Interpolation_Geometry/evaluate_BSp.m",/* pName */
  0                                    /* checkKind */
};

static emlrtBCInfo wb_emlrtBCI = { -1, /* iFirst */
  -1,                                  /* iLast */
  36,                                  /* lineNo */
  34,                                  /* colNo */
  "right",                             /* aName */
  "evaluate_BSp",                      /* fName */
  "/lordvader/doctorands/tozzi/Desktop/Code_NBAR/Interpolation_Geometry/evaluate_BSp.m",/* pName */
  0                                    /* checkKind */
};

static emlrtBCInfo xb_emlrtBCI = { -1, /* iFirst */
  -1,                                  /* iLast */
  36,                                  /* lineNo */
  46,                                  /* colNo */
  "left",                              /* aName */
  "evaluate_BSp",                      /* fName */
  "/lordvader/doctorands/tozzi/Desktop/Code_NBAR/Interpolation_Geometry/evaluate_BSp.m",/* pName */
  0                                    /* checkKind */
};

static emlrtBCInfo yb_emlrtBCI = { -1, /* iFirst */
  -1,                                  /* iLast */
  36,                                  /* lineNo */
  16,                                  /* colNo */
  "Nshape",                            /* aName */
  "evaluate_BSp",                      /* fName */
  "/lordvader/doctorands/tozzi/Desktop/Code_NBAR/Interpolation_Geometry/evaluate_BSp.m",/* pName */
  0                                    /* checkKind */
};

static emlrtBCInfo ac_emlrtBCI = { -1, /* iFirst */
  -1,                                  /* iLast */
  36,                                  /* lineNo */
  20,                                  /* colNo */
  "Nshape",                            /* aName */
  "evaluate_BSp",                      /* fName */
  "/lordvader/doctorands/tozzi/Desktop/Code_NBAR/Interpolation_Geometry/evaluate_BSp.m",/* pName */
  0                                    /* checkKind */
};

static emlrtBCInfo bc_emlrtBCI = { -1, /* iFirst */
  -1,                                  /* iLast */
  38,                                  /* lineNo */
  40,                                  /* colNo */
  "right",                             /* aName */
  "evaluate_BSp",                      /* fName */
  "/lordvader/doctorands/tozzi/Desktop/Code_NBAR/Interpolation_Geometry/evaluate_BSp.m",/* pName */
  0                                    /* checkKind */
};

static emlrtBCInfo cc_emlrtBCI = { -1, /* iFirst */
  -1,                                  /* iLast */
  38,                                  /* lineNo */
  16,                                  /* colNo */
  "Nshape",                            /* aName */
  "evaluate_BSp",                      /* fName */
  "/lordvader/doctorands/tozzi/Desktop/Code_NBAR/Interpolation_Geometry/evaluate_BSp.m",/* pName */
  0                                    /* checkKind */
};

static emlrtBCInfo dc_emlrtBCI = { -1, /* iFirst */
  -1,                                  /* iLast */
  38,                                  /* lineNo */
  19,                                  /* colNo */
  "Nshape",                            /* aName */
  "evaluate_BSp",                      /* fName */
  "/lordvader/doctorands/tozzi/Desktop/Code_NBAR/Interpolation_Geometry/evaluate_BSp.m",/* pName */
  0                                    /* checkKind */
};

static emlrtBCInfo ec_emlrtBCI = { -1, /* iFirst */
  -1,                                  /* iLast */
  39,                                  /* lineNo */
  17,                                  /* colNo */
  "left",                              /* aName */
  "evaluate_BSp",                      /* fName */
  "/lordvader/doctorands/tozzi/Desktop/Code_NBAR/Interpolation_Geometry/evaluate_BSp.m",/* pName */
  0                                    /* checkKind */
};

/* Function Definitions */
void evaluate_BSp(const emlrtStack *sp, const real_T U_data[], const int32_T
                  U_size[2], real_T p, real_T de, real_T x, emxArray_real_T
                  *ders, real_T *b_sp)
{
  real_T n;
  int32_T i0;
  int32_T i1;
  int32_T nxout;
  emxArray_real_T *Nshape;
  boolean_T b_data[157];
  boolean_T idx_data[157];
  int32_T k;
  real_T temp;
  emxArray_real_T *left;
  emxArray_real_T *right;
  emxArray_real_T *a;
  real_T s1;
  real_T s2;
  uint32_T r;
  int32_T ja;
  real_T d;
  real_T rk;
  real_T pk;
  real_T b_j1;
  int32_T i2;
  int32_T i3;
  int32_T i4;
  emlrtStack st;
  emlrtStack b_st;
  st.prev = sp;
  st.tls = sp->tls;
  b_st.prev = &st;
  b_st.tls = st.tls;
  emlrtHeapReferenceStackEnterFcnR2012b(sp);

  /*  */
  /* This function evaluate the values of shape functions and derivatives  */
  /* at a given point */
  /*  */
  n = (((real_T)U_size[1] - 1.0) - p) - 1.0;

  /*  */
  /* Computing the span */
  if (n + 1.0 != (int32_T)muDoubleScalarFloor(n + 1.0)) {
    emlrtIntegerCheckR2012b(n + 1.0, &m_emlrtDCI, sp);
  }

  i0 = (int32_T)(n + 1.0);
  if (!((i0 >= 1) && (i0 <= U_size[1]))) {
    emlrtDynamicBoundsCheckR2012b(i0, 1, U_size[1], &s_emlrtBCI, sp);
  }

  if (n + 1.0 != (int32_T)muDoubleScalarFloor(n + 1.0)) {
    emlrtIntegerCheckR2012b(n + 1.0, &n_emlrtDCI, sp);
  }

  i1 = (int32_T)(n + 1.0);
  if (!((i1 >= 1) && (i1 <= U_size[1]))) {
    emlrtDynamicBoundsCheckR2012b(i1, 1, U_size[1], &t_emlrtBCI, sp);
  }

  if (x >= U_data[i0 - 1] - U_data[i1 - 1] * 1.0E-9) {
    *b_sp = n + 1.0;
  } else {
    nxout = U_size[0] * U_size[1];
    for (i0 = 0; i0 < nxout; i0++) {
      b_data[i0] = (x >= U_data[i0]);
    }

    st.site = &emlrtRSI;
    nxout = U_size[1];
    for (i0 = 0; i0 < nxout; i0++) {
      idx_data[i0] = !b_data[i0];
    }

    b_st.site = &b_emlrtRSI;
    k = U_size[1];
    while ((k >= 1) && (!idx_data[k - 1])) {
      k--;
    }

    if (!(k <= U_size[1])) {
      emlrtErrorWithMessageIdR2012b(&b_st, &n_emlrtRTEI,
        "MATLAB:subsdeldimmismatch", 0);
    }

    b_st.site = &c_emlrtRSI;
    nxout = 0;
    for (k = 1; k <= U_size[1]; k++) {
      nxout += idx_data[k - 1];
    }

    nxout = U_size[1] - nxout;
    if (!(nxout <= U_size[1])) {
      emlrtErrorWithMessageIdR2012b(&b_st, &o_emlrtRTEI,
        "Coder:builtins:AssertionFailed", 0);
    }

    if (1 > nxout) {
      *b_sp = 0.0;
    } else {
      *b_sp = nxout;
    }
  }

  emxInit_real_T(sp, &Nshape, 2, &b_emlrtRTEI, true);

  /*  */
  /* Computing Shape functions */
  i0 = Nshape->size[0] * Nshape->size[1];
  if (!(p + 1.0 >= 0.0)) {
    emlrtNonNegativeCheckR2012b(p + 1.0, &b_emlrtDCI, sp);
  }

  n = p + 1.0;
  if (n != (int32_T)muDoubleScalarFloor(n)) {
    emlrtIntegerCheckR2012b(n, &emlrtDCI, sp);
  }

  Nshape->size[0] = (int32_T)n;
  if (!(p + 1.0 >= 0.0)) {
    emlrtNonNegativeCheckR2012b(p + 1.0, &d_emlrtDCI, sp);
  }

  n = p + 1.0;
  if (n != (int32_T)muDoubleScalarFloor(n)) {
    emlrtIntegerCheckR2012b(n, &c_emlrtDCI, sp);
  }

  Nshape->size[1] = (int32_T)n;
  emxEnsureCapacity(sp, (emxArray__common *)Nshape, i0, (int32_T)sizeof(real_T),
                    &emlrtRTEI);
  if (!(p + 1.0 >= 0.0)) {
    emlrtNonNegativeCheckR2012b(p + 1.0, &b_emlrtDCI, sp);
  }

  n = p + 1.0;
  if (n != (int32_T)muDoubleScalarFloor(n)) {
    emlrtIntegerCheckR2012b(n, &emlrtDCI, sp);
  }

  if (!(p + 1.0 >= 0.0)) {
    emlrtNonNegativeCheckR2012b(p + 1.0, &d_emlrtDCI, sp);
  }

  temp = p + 1.0;
  if (temp != (int32_T)muDoubleScalarFloor(temp)) {
    emlrtIntegerCheckR2012b(temp, &c_emlrtDCI, sp);
  }

  nxout = (int32_T)n * (int32_T)temp;
  for (i0 = 0; i0 < nxout; i0++) {
    Nshape->data[i0] = 0.0;
  }

  emxInit_real_T(sp, &left, 2, &c_emlrtRTEI, true);
  i0 = left->size[0] * left->size[1];
  left->size[0] = 1;
  if (!(p >= 0.0)) {
    emlrtNonNegativeCheckR2012b(p, &f_emlrtDCI, sp);
  }

  if (p != (int32_T)muDoubleScalarFloor(p)) {
    emlrtIntegerCheckR2012b(p, &e_emlrtDCI, sp);
  }

  left->size[1] = (int32_T)p;
  emxEnsureCapacity(sp, (emxArray__common *)left, i0, (int32_T)sizeof(real_T),
                    &emlrtRTEI);
  if (!(p >= 0.0)) {
    emlrtNonNegativeCheckR2012b(p, &f_emlrtDCI, sp);
  }

  if (p != (int32_T)muDoubleScalarFloor(p)) {
    emlrtIntegerCheckR2012b(p, &e_emlrtDCI, sp);
  }

  nxout = (int32_T)p;
  for (i0 = 0; i0 < nxout; i0++) {
    left->data[i0] = 0.0;
  }

  emxInit_real_T(sp, &right, 2, &d_emlrtRTEI, true);
  i0 = right->size[0] * right->size[1];
  right->size[0] = 1;
  if (p != (int32_T)muDoubleScalarFloor(p)) {
    emlrtIntegerCheckR2012b(p, &g_emlrtDCI, sp);
  }

  right->size[1] = (int32_T)p;
  emxEnsureCapacity(sp, (emxArray__common *)right, i0, (int32_T)sizeof(real_T),
                    &emlrtRTEI);
  if (p != (int32_T)muDoubleScalarFloor(p)) {
    emlrtIntegerCheckR2012b(p, &g_emlrtDCI, sp);
  }

  nxout = (int32_T)p;
  for (i0 = 0; i0 < nxout; i0++) {
    right->data[i0] = 0.0;
  }

  i0 = (int32_T)(p + 1.0);
  if (!(1 <= i0)) {
    emlrtDynamicBoundsCheckR2012b(1, 1, i0, &emlrtBCI, sp);
  }

  i0 = (int32_T)(p + 1.0);
  if (!(1 <= i0)) {
    emlrtDynamicBoundsCheckR2012b(1, 1, i0, &b_emlrtBCI, sp);
  }

  Nshape->data[0] = 1.0;
  i0 = ders->size[0] * ders->size[1];
  if (!(de + 1.0 >= 0.0)) {
    emlrtNonNegativeCheckR2012b(de + 1.0, &i_emlrtDCI, sp);
  }

  n = de + 1.0;
  if (n != (int32_T)muDoubleScalarFloor(n)) {
    emlrtIntegerCheckR2012b(n, &h_emlrtDCI, sp);
  }

  ders->size[0] = (int32_T)n;
  if (p + 1.0 != (int32_T)muDoubleScalarFloor(p + 1.0)) {
    emlrtIntegerCheckR2012b(p + 1.0, &j_emlrtDCI, sp);
  }

  ders->size[1] = (int32_T)(p + 1.0);
  emxEnsureCapacity(sp, (emxArray__common *)ders, i0, (int32_T)sizeof(real_T),
                    &emlrtRTEI);
  if (!(de + 1.0 >= 0.0)) {
    emlrtNonNegativeCheckR2012b(de + 1.0, &i_emlrtDCI, sp);
  }

  n = de + 1.0;
  if (n != (int32_T)muDoubleScalarFloor(n)) {
    emlrtIntegerCheckR2012b(n, &h_emlrtDCI, sp);
  }

  if (p + 1.0 != (int32_T)muDoubleScalarFloor(p + 1.0)) {
    emlrtIntegerCheckR2012b(p + 1.0, &j_emlrtDCI, sp);
  }

  nxout = (int32_T)n * (int32_T)(p + 1.0);
  for (i0 = 0; i0 < nxout; i0++) {
    ders->data[i0] = 0.0;
  }

  emxInit_real_T(sp, &a, 2, &e_emlrtRTEI, true);
  i0 = a->size[0] * a->size[1];
  a->size[0] = 2;
  if (!(de + 1.0 >= 0.0)) {
    emlrtNonNegativeCheckR2012b(de + 1.0, &l_emlrtDCI, sp);
  }

  n = de + 1.0;
  if (n != (int32_T)muDoubleScalarFloor(n)) {
    emlrtIntegerCheckR2012b(n, &k_emlrtDCI, sp);
  }

  a->size[1] = (int32_T)n;
  emxEnsureCapacity(sp, (emxArray__common *)a, i0, (int32_T)sizeof(real_T),
                    &emlrtRTEI);
  if (!(de + 1.0 >= 0.0)) {
    emlrtNonNegativeCheckR2012b(de + 1.0, &l_emlrtDCI, sp);
  }

  n = de + 1.0;
  if (n != (int32_T)muDoubleScalarFloor(n)) {
    emlrtIntegerCheckR2012b(n, &k_emlrtDCI, sp);
  }

  nxout = (int32_T)n << 1;
  for (i0 = 0; i0 < nxout; i0++) {
    a->data[i0] = 0.0;
  }

  /*  */
  emlrtForLoopVectorCheckR2012b(1.0, 1.0, p, mxDOUBLE_CLASS, (int32_T)p,
    &g_emlrtRTEI, sp);
  nxout = 0;
  while (nxout <= (int32_T)p - 1) {
    n = (*b_sp + 1.0) - (1.0 + (real_T)nxout);
    if (n != (int32_T)muDoubleScalarFloor(n)) {
      emlrtIntegerCheckR2012b(n, &o_emlrtDCI, sp);
    }

    i0 = (int32_T)n;
    if (!((i0 >= 1) && (i0 <= U_size[1]))) {
      emlrtDynamicBoundsCheckR2012b(i0, 1, U_size[1], &qb_emlrtBCI, sp);
    }

    i1 = left->size[1];
    if (!((nxout + 1 >= 1) && (nxout + 1 <= i1))) {
      emlrtDynamicBoundsCheckR2012b(nxout + 1, 1, i1, &rb_emlrtBCI, sp);
    }

    left->data[nxout] = x - U_data[i0 - 1];
    n = *b_sp + (1.0 + (real_T)nxout);
    if (n != (int32_T)muDoubleScalarFloor(n)) {
      emlrtIntegerCheckR2012b(n, &p_emlrtDCI, sp);
    }

    i0 = (int32_T)n;
    if (!((i0 >= 1) && (i0 <= U_size[1]))) {
      emlrtDynamicBoundsCheckR2012b(i0, 1, U_size[1], &sb_emlrtBCI, sp);
    }

    i1 = right->size[1];
    if (!((nxout + 1 >= 1) && (nxout + 1 <= i1))) {
      emlrtDynamicBoundsCheckR2012b(nxout + 1, 1, i1, &tb_emlrtBCI, sp);
    }

    right->data[nxout] = U_data[i0 - 1] - x;
    n = 0.0;
    r = 0U;
    while (r < 1.0 + (real_T)nxout) {
      i0 = right->size[1];
      i1 = (int32_T)(r + 1U);
      if (!((i1 >= 1) && (i1 <= i0))) {
        emlrtDynamicBoundsCheckR2012b(i1, 1, i0, &wb_emlrtBCI, sp);
      }

      i0 = left->size[1];
      i2 = (int32_T)((1.0 + (real_T)nxout) - (real_T)r);
      if (!((i2 >= 1) && (i2 <= i0))) {
        emlrtDynamicBoundsCheckR2012b(i2, 1, i0, &xb_emlrtBCI, sp);
      }

      i0 = Nshape->size[0];
      i3 = (int32_T)((1.0 + (real_T)nxout) + 1.0);
      if (!((i3 >= 1) && (i3 <= i0))) {
        emlrtDynamicBoundsCheckR2012b(i3, 1, i0, &yb_emlrtBCI, sp);
      }

      i0 = Nshape->size[1];
      i4 = (int32_T)(r + 1U);
      if (!((i4 >= 1) && (i4 <= i0))) {
        emlrtDynamicBoundsCheckR2012b(i4, 1, i0, &ac_emlrtBCI, sp);
      }

      Nshape->data[(i3 + Nshape->size[0] * (i4 - 1)) - 1] = right->data
        [right->size[0] * (i1 - 1)] + left->data[left->size[0] * (i2 - 1)];
      i0 = Nshape->size[0];
      i1 = (int32_T)((real_T)r + 1.0);
      if (!((i1 >= 1) && (i1 <= i0))) {
        emlrtDynamicBoundsCheckR2012b(i1, 1, i0, &c_emlrtBCI, sp);
      }

      i0 = Nshape->size[1];
      i1 = nxout + 1;
      if (!((i1 >= 1) && (i1 <= i0))) {
        emlrtDynamicBoundsCheckR2012b(i1, 1, i0, &d_emlrtBCI, sp);
      }

      i0 = Nshape->size[0];
      i1 = (int32_T)((1.0 + (real_T)nxout) + 1.0);
      if (!((i1 >= 1) && (i1 <= i0))) {
        emlrtDynamicBoundsCheckR2012b(i1, 1, i0, &e_emlrtBCI, sp);
      }

      i0 = Nshape->size[1];
      i1 = (int32_T)((real_T)r + 1.0);
      if (!((i1 >= 1) && (i1 <= i0))) {
        emlrtDynamicBoundsCheckR2012b(i1, 1, i0, &f_emlrtBCI, sp);
      }

      temp = Nshape->data[((int32_T)((real_T)r + 1.0) + Nshape->size[0] * nxout)
        - 1] / Nshape->data[((int32_T)((1.0 + (real_T)nxout) + 1.0) +
        Nshape->size[0] * ((int32_T)((real_T)r + 1.0) - 1)) - 1];
      i0 = right->size[1];
      i1 = (int32_T)(r + 1U);
      if (!((i1 >= 1) && (i1 <= i0))) {
        emlrtDynamicBoundsCheckR2012b(i1, 1, i0, &bc_emlrtBCI, sp);
      }

      i0 = Nshape->size[0];
      i2 = (int32_T)(r + 1U);
      if (!((i2 >= 1) && (i2 <= i0))) {
        emlrtDynamicBoundsCheckR2012b(i2, 1, i0, &cc_emlrtBCI, sp);
      }

      i0 = Nshape->size[1];
      i3 = (int32_T)((1.0 + (real_T)nxout) + 1.0);
      if (!((i3 >= 1) && (i3 <= i0))) {
        emlrtDynamicBoundsCheckR2012b(i3, 1, i0, &dc_emlrtBCI, sp);
      }

      Nshape->data[(i2 + Nshape->size[0] * (i3 - 1)) - 1] = n + right->
        data[right->size[0] * (i1 - 1)] * temp;
      i0 = left->size[1];
      i1 = (int32_T)((1.0 + (real_T)nxout) - (real_T)r);
      if (!((i1 >= 1) && (i1 <= i0))) {
        emlrtDynamicBoundsCheckR2012b(i1, 1, i0, &ec_emlrtBCI, sp);
      }

      n = left->data[i1 - 1] * temp;
      r++;
      if (*emlrtBreakCheckR2012bFlagVar != 0) {
        emlrtBreakCheckR2012b(sp);
      }
    }

    i0 = Nshape->size[0];
    i1 = (int32_T)((1.0 + (real_T)nxout) + 1.0);
    if (!((i1 >= 1) && (i1 <= i0))) {
      emlrtDynamicBoundsCheckR2012b(i1, 1, i0, &ub_emlrtBCI, sp);
    }

    i0 = Nshape->size[1];
    i2 = (int32_T)((1.0 + (real_T)nxout) + 1.0);
    if (!((i2 >= 1) && (i2 <= i0))) {
      emlrtDynamicBoundsCheckR2012b(i2, 1, i0, &vb_emlrtBCI, sp);
    }

    Nshape->data[(i1 + Nshape->size[0] * (i2 - 1)) - 1] = n;
    nxout++;
    if (*emlrtBreakCheckR2012bFlagVar != 0) {
      emlrtBreakCheckR2012b(sp);
    }
  }

  emxFree_real_T(&right);
  emxFree_real_T(&left);

  /*  */
  /* Computation of derivatives */
  emlrtForLoopVectorCheckR2012b(0.0, 1.0, p, mxDOUBLE_CLASS, (int32_T)(p + 1.0),
    &h_emlrtRTEI, sp);
  nxout = 1;
  while (nxout - 1 <= (int32_T)(p + 1.0) - 1) {
    i0 = ders->size[0];
    if (!(1 <= i0)) {
      emlrtDynamicBoundsCheckR2012b(1, 1, i0, &r_emlrtBCI, sp);
    }

    i0 = Nshape->size[0];
    if (!((nxout >= 1) && (nxout <= i0))) {
      emlrtDynamicBoundsCheckR2012b(nxout, 1, i0, &nb_emlrtBCI, sp);
    }

    i0 = Nshape->size[1];
    i1 = (int32_T)(p + 1.0);
    if (!((i1 >= 1) && (i1 <= i0))) {
      emlrtDynamicBoundsCheckR2012b(i1, 1, i0, &ob_emlrtBCI, sp);
    }

    i0 = ders->size[1];
    if (!((nxout >= 1) && (nxout <= i0))) {
      emlrtDynamicBoundsCheckR2012b(nxout, 1, i0, &pb_emlrtBCI, sp);
    }

    ders->data[ders->size[0] * (nxout - 1)] = Nshape->data[(nxout + Nshape->
      size[0] * (i1 - 1)) - 1];
    nxout++;
    if (*emlrtBreakCheckR2012bFlagVar != 0) {
      emlrtBreakCheckR2012b(sp);
    }
  }

  emlrtForLoopVectorCheckR2012b(0.0, 1.0, p, mxDOUBLE_CLASS, (int32_T)(p + 1.0),
    &i_emlrtRTEI, sp);
  nxout = 0;
  while (nxout <= (int32_T)(p + 1.0) - 1) {
    s1 = 1.0;
    s2 = 2.0;
    i0 = a->size[1];
    if (!(1 <= i0)) {
      emlrtDynamicBoundsCheckR2012b(1, 1, i0, &g_emlrtBCI, sp);
    }

    a->data[0] = 1.0;
    emlrtForLoopVectorCheckR2012b(1.0, 1.0, de, mxDOUBLE_CLASS, (int32_T)de,
      &j_emlrtRTEI, sp);
    k = 0;
    while (k <= (int32_T)de - 1) {
      d = 0.0;
      rk = (real_T)nxout - (1.0 + (real_T)k);
      pk = p - (1.0 + (real_T)k);
      if (nxout >= 1.0 + (real_T)k) {
        i0 = a->size[1];
        if (!(1 <= i0)) {
          emlrtDynamicBoundsCheckR2012b(1, 1, i0, &k_emlrtBCI, sp);
        }

        i0 = a->size[1];
        if (!(1 <= i0)) {
          emlrtDynamicBoundsCheckR2012b(1, 1, i0, &h_emlrtBCI, sp);
        }

        i0 = Nshape->size[0];
        i1 = (int32_T)((pk + 1.0) + 1.0);
        if (!((i1 >= 1) && (i1 <= i0))) {
          emlrtDynamicBoundsCheckR2012b(i1, 1, i0, &i_emlrtBCI, sp);
        }

        i0 = Nshape->size[1];
        i1 = (int32_T)(rk + 1.0);
        if (!((i1 >= 1) && (i1 <= i0))) {
          emlrtDynamicBoundsCheckR2012b(i1, 1, i0, &j_emlrtBCI, sp);
        }

        a->data[(int32_T)s2 - 1] = a->data[(int32_T)s1 - 1] / Nshape->data
          [((int32_T)((pk + 1.0) + 1.0) + Nshape->size[0] * ((int32_T)(rk + 1.0)
             - 1)) - 1];
        i0 = a->size[1];
        if (!(1 <= i0)) {
          emlrtDynamicBoundsCheckR2012b(1, 1, i0, &l_emlrtBCI, sp);
        }

        i0 = Nshape->size[0];
        i1 = (int32_T)(rk + 1.0);
        if (!((i1 >= 1) && (i1 <= i0))) {
          emlrtDynamicBoundsCheckR2012b(i1, 1, i0, &y_emlrtBCI, sp);
        }

        i0 = Nshape->size[1];
        i2 = (int32_T)(pk + 1.0);
        if (!((i2 >= 1) && (i2 <= i0))) {
          emlrtDynamicBoundsCheckR2012b(i2, 1, i0, &ab_emlrtBCI, sp);
        }

        d = a->data[(int32_T)s2 - 1] * Nshape->data[(i1 + Nshape->size[0] * (i2
          - 1)) - 1];
      }

      if (rk >= -1.0) {
        b_j1 = 1.0;
      } else {
        b_j1 = -rk;
      }

      if ((real_T)nxout - 1.0 <= pk) {
        n = (1.0 + (real_T)k) - 1.0;
      } else {
        n = p - (real_T)nxout;
      }

      i0 = (int32_T)(n + (1.0 - b_j1));
      emlrtForLoopVectorCheckR2012b(b_j1, 1.0, n, mxDOUBLE_CLASS, i0,
        &k_emlrtRTEI, sp);
      ja = 0;
      while (ja <= i0 - 1) {
        n = b_j1 + (real_T)ja;
        i1 = a->size[1];
        i2 = (int32_T)(n + 1.0);
        if (!((i2 >= 1) && (i2 <= i1))) {
          emlrtDynamicBoundsCheckR2012b(i2, 1, i1, &m_emlrtBCI, sp);
        }

        i1 = a->size[1];
        i2 = (int32_T)((n + 1.0) - 1.0);
        if (!((i2 >= 1) && (i2 <= i1))) {
          emlrtDynamicBoundsCheckR2012b(i2, 1, i1, &n_emlrtBCI, sp);
        }

        i1 = Nshape->size[0];
        i2 = (int32_T)((pk + 1.0) + 1.0);
        if (!((i2 >= 1) && (i2 <= i1))) {
          emlrtDynamicBoundsCheckR2012b(i2, 1, i1, &hb_emlrtBCI, sp);
        }

        i1 = Nshape->size[1];
        i3 = (int32_T)((rk + 1.0) + n);
        if (!((i3 >= 1) && (i3 <= i1))) {
          emlrtDynamicBoundsCheckR2012b(i3, 1, i1, &ib_emlrtBCI, sp);
        }

        temp = Nshape->data[(i2 + Nshape->size[0] * (i3 - 1)) - 1];
        i1 = a->size[1];
        i2 = (int32_T)(n + 1.0);
        if (!((i2 >= 1) && (i2 <= i1))) {
          emlrtDynamicBoundsCheckR2012b(i2, 1, i1, &jb_emlrtBCI, sp);
        }

        a->data[((int32_T)s2 + a->size[0] * (i2 - 1)) - 1] = (a->data[((int32_T)
          s1 + a->size[0] * ((int32_T)(n + 1.0) - 1)) - 1] - a->data[((int32_T)
          s1 + a->size[0] * ((int32_T)((n + 1.0) - 1.0) - 1)) - 1]) / temp;
        i1 = a->size[1];
        i2 = (int32_T)(n + 1.0);
        if (!((i2 >= 1) && (i2 <= i1))) {
          emlrtDynamicBoundsCheckR2012b(i2, 1, i1, &kb_emlrtBCI, sp);
        }

        i1 = Nshape->size[0];
        i3 = (int32_T)((rk + 1.0) + n);
        if (!((i3 >= 1) && (i3 <= i1))) {
          emlrtDynamicBoundsCheckR2012b(i3, 1, i1, &lb_emlrtBCI, sp);
        }

        i1 = Nshape->size[1];
        i4 = (int32_T)(pk + 1.0);
        if (!((i4 >= 1) && (i4 <= i1))) {
          emlrtDynamicBoundsCheckR2012b(i4, 1, i1, &mb_emlrtBCI, sp);
        }

        d += a->data[((int32_T)s2 + a->size[0] * (i2 - 1)) - 1] * Nshape->data
          [(i3 + Nshape->size[0] * (i4 - 1)) - 1];
        ja++;
        if (*emlrtBreakCheckR2012bFlagVar != 0) {
          emlrtBreakCheckR2012b(sp);
        }
      }

      if (nxout <= pk) {
        i0 = a->size[1];
        i1 = (int32_T)(((1.0 + (real_T)k) + 1.0) - 1.0);
        if (!((i1 >= 1) && (i1 <= i0))) {
          emlrtDynamicBoundsCheckR2012b(i1, 1, i0, &o_emlrtBCI, sp);
        }

        i0 = Nshape->size[0];
        i1 = (int32_T)((pk + 1.0) + 1.0);
        if (!((i1 >= 1) && (i1 <= i0))) {
          emlrtDynamicBoundsCheckR2012b(i1, 1, i0, &p_emlrtBCI, sp);
        }

        i0 = Nshape->size[1];
        i1 = nxout + 1;
        if (!((i1 >= 1) && (i1 <= i0))) {
          emlrtDynamicBoundsCheckR2012b(i1, 1, i0, &q_emlrtBCI, sp);
        }

        i0 = a->size[1];
        i1 = (int32_T)((1.0 + (real_T)k) + 1.0);
        if (!((i1 >= 1) && (i1 <= i0))) {
          emlrtDynamicBoundsCheckR2012b(i1, 1, i0, &bb_emlrtBCI, sp);
        }

        a->data[((int32_T)s2 + a->size[0] * (i1 - 1)) - 1] = -a->data[((int32_T)
          s1 + a->size[0] * ((int32_T)(((1.0 + (real_T)k) + 1.0) - 1.0) - 1)) -
          1] / Nshape->data[((int32_T)((pk + 1.0) + 1.0) + Nshape->size[0] *
                             nxout) - 1];
        i0 = a->size[1];
        i1 = (int32_T)((1.0 + (real_T)k) + 1.0);
        if (!((i1 >= 1) && (i1 <= i0))) {
          emlrtDynamicBoundsCheckR2012b(i1, 1, i0, &cb_emlrtBCI, sp);
        }

        i0 = Nshape->size[0];
        if (!((nxout + 1 >= 1) && (nxout + 1 <= i0))) {
          emlrtDynamicBoundsCheckR2012b(nxout + 1, 1, i0, &db_emlrtBCI, sp);
        }

        i0 = Nshape->size[1];
        i2 = (int32_T)(pk + 1.0);
        if (!((i2 >= 1) && (i2 <= i0))) {
          emlrtDynamicBoundsCheckR2012b(i2, 1, i0, &eb_emlrtBCI, sp);
        }

        d += a->data[((int32_T)s2 + a->size[0] * (i1 - 1)) - 1] * Nshape->
          data[nxout + Nshape->size[0] * (i2 - 1)];
      }

      i0 = ders->size[0];
      i1 = (int32_T)((1.0 + (real_T)k) + 1.0);
      if (!((i1 >= 1) && (i1 <= i0))) {
        emlrtDynamicBoundsCheckR2012b(i1, 1, i0, &fb_emlrtBCI, sp);
      }

      i0 = ders->size[1];
      if (!((nxout + 1 >= 1) && (nxout + 1 <= i0))) {
        emlrtDynamicBoundsCheckR2012b(nxout + 1, 1, i0, &gb_emlrtBCI, sp);
      }

      ders->data[(i1 + ders->size[0] * nxout) - 1] = d;
      n = s1 - 1.0;
      s1 = s2;
      s2 = n + 1.0;
      k++;
      if (*emlrtBreakCheckR2012bFlagVar != 0) {
        emlrtBreakCheckR2012b(sp);
      }
    }

    nxout++;
    if (*emlrtBreakCheckR2012bFlagVar != 0) {
      emlrtBreakCheckR2012b(sp);
    }
  }

  emxFree_real_T(&a);
  emxFree_real_T(&Nshape);

  /*  */
  /* Multiplying the derivatives by correction factor */
  n = p;
  emlrtForLoopVectorCheckR2012b(1.0, 1.0, de, mxDOUBLE_CLASS, (int32_T)de,
    &l_emlrtRTEI, sp);
  nxout = 0;
  while (nxout <= (int32_T)de - 1) {
    emlrtForLoopVectorCheckR2012b(0.0, 1.0, p, mxDOUBLE_CLASS, (int32_T)(p + 1.0),
      &m_emlrtRTEI, sp);
    ja = 1;
    while (ja - 1 <= (int32_T)(p + 1.0) - 1) {
      i0 = ders->size[0];
      i1 = (int32_T)((1.0 + (real_T)nxout) + 1.0);
      if (!((i1 >= 1) && (i1 <= i0))) {
        emlrtDynamicBoundsCheckR2012b(i1, 1, i0, &u_emlrtBCI, sp);
      }

      i0 = ders->size[1];
      if (!((ja >= 1) && (ja <= i0))) {
        emlrtDynamicBoundsCheckR2012b(ja, 1, i0, &v_emlrtBCI, sp);
      }

      i0 = ders->size[0];
      i2 = (int32_T)((1.0 + (real_T)nxout) + 1.0);
      if (!((i2 >= 1) && (i2 <= i0))) {
        emlrtDynamicBoundsCheckR2012b(i2, 1, i0, &w_emlrtBCI, sp);
      }

      i0 = ders->size[1];
      if (!((ja >= 1) && (ja <= i0))) {
        emlrtDynamicBoundsCheckR2012b(ja, 1, i0, &x_emlrtBCI, sp);
      }

      ders->data[(i2 + ders->size[0] * (ja - 1)) - 1] = ders->data[(i1 +
        ders->size[0] * (ja - 1)) - 1] * n;
      ja++;
      if (*emlrtBreakCheckR2012bFlagVar != 0) {
        emlrtBreakCheckR2012b(sp);
      }
    }

    n *= p - (1.0 + (real_T)nxout);
    nxout++;
    if (*emlrtBreakCheckR2012bFlagVar != 0) {
      emlrtBreakCheckR2012b(sp);
    }
  }

  emlrtHeapReferenceStackLeaveFcnR2012b(sp);
}

/* End of code generation (evaluate_BSp.c) */
