# Supplementary material for: Dynamic mechanochemical feedback between curved membranes and BAR protein self-organization
Source: Nat Commun. 2021 Nov 12;12:6550. doi: 10.1038/s41467-021-26591-3 (PMC8589976; doi:10.1038/s41467-021-26591-3)
Supplement: Supplementary file 25 — Supplementary software 1 [file 41467_2021_26591_MOESM25_ESM.zip › Supplementary Software 1/Interpolation_Geometry/codegen/mex/evaluate_BSp/evaluate_BSp_data.c]

/*
 * Academic License - for use in teaching, academic research, and meeting
 * course requirements at degree granting institutions only.  Not for
 * government, commercial, or other organizational use.
 *
 * evaluate_BSp_data.c
 *
 * Code generation for function 'evaluate_BSp_data'
 *
 */

/* Include files */
#include "rt_nonfinite.h"
#include "evaluate_BSp.h"
#include "evaluate_BSp_data.h"

/* Variable Definitions */
emlrtCTX emlrtRootTLSGlobal = NULL;
const volatile char_T *emlrtBreakCheckR2012bFlagVar = NULL;
emlrtContext emlrtContextGlobal = { true,/* bFirstTime */
  false,                               /* bInitialized */
  131435U,                             /* fVersionInfo */
  NULL,                                /* fErrorFunction */
  "evaluate_BSp",                      /* fFunctionName */
  NULL,                                /* fRTCallStack */
  false,                               /* bDebugMode */
  { 2045744189U, 2170104910U, 2743257031U, 4284093946U },/* fSigWrd */
  NULL                                 /* fSigMem */
};

/* End of code generation (evaluate_BSp_data.c) */
