# Supplementary material for: Dynamic mechanochemical feedback between curved membranes and BAR protein self-organization
Source: Nat Commun. 2021 Nov 12;12:6550. doi: 10.1038/s41467-021-26591-3 (PMC8589976; doi:10.1038/s41467-021-26591-3)
Supplement: Supplementary file 25 — Supplementary software 1 [file 41467_2021_26591_MOESM25_ESM.zip › Supplementary Software 1/Interpolation_Geometry/codegen/mex/evaluate_BSp/evaluate_BSp_emxutil.c]

/*
 * Academic License - for use in teaching, academic research, and meeting
 * course requirements at degree granting institutions only.  Not for
 * government, commercial, or other organizational use.
 *
 * evaluate_BSp_emxutil.c
 *
 * Code generation for function 'evaluate_BSp_emxutil'
 *
 */

/* Include files */
#include "rt_nonfinite.h"
#include "evaluate_BSp.h"
#include "evaluate_BSp_emxutil.h"

/* Function Definitions */
void emxEnsureCapacity(const emlrtStack *sp, emxArray__common *emxArray, int32_T
  oldNumel, int32_T elementSize, const emlrtRTEInfo *srcLocation)
{
  int32_T newNumel;
  int32_T i;
  void *newData;
  if (oldNumel < 0) {
    oldNumel = 0;
  }

  newNumel = 1;
  for (i = 0; i < emxArray->numDimensions; i++) {
    newNumel = (int32_T)emlrtSizeMulR2012b((uint32_T)newNumel, (uint32_T)
      emxArray->size[i], srcLocation, sp);
  }

  if (newNumel > emxArray->allocatedSize) {
    i = emxArray->allocatedSize;
    if (i < 16) {
      i = 16;
    }

    while (i < newNumel) {
      if (i > 1073741823) {
        i = MAX_int32_T;
      } else {
        i <<= 1;
      }
    }

    newData = emlrtCallocMex((uint32_T)i, (uint32_T)elementSize);
    if (newData == NULL) {
      emlrtHeapAllocationErrorR2012b(srcLocation, sp);
    }

    if (emxArray->data != NULL) {
      memcpy(newData, emxArray->data, (uint32_T)(elementSize * oldNumel));
      if (emxArray->canFreeData) {
        emlrtFreeMex(emxArray->data);
      }
    }

    emxArray->data = newData;
    emxArray->allocatedSize = i;
    emxArray->canFreeData = true;
  }
}

void emxFree_real_T(emxArray_real_T **pEmxArray)
{
  if (*pEmxArray != (emxArray_real_T *)NULL) {
    if (((*pEmxArray)->data != (real_T *)NULL) && (*pEmxArray)->canFreeData) {
      emlrtFreeMex((void *)(*pEmxArray)->data);
    }

    emlrtFreeMex((void *)(*pEmxArray)->size);
    emlrtFreeMex((void *)*pEmxArray);
    *pEmxArray = (emxArray_real_T *)NULL;
  }
}

void emxInit_real_T(const emlrtStack *sp, emxArray_real_T **pEmxArray, int32_T
                    numDimensions, const emlrtRTEInfo *srcLocation, boolean_T
                    doPush)
{
  emxArray_real_T *emxArray;
  int32_T i;
  *pEmxArray = (emxArray_real_T *)emlrtMallocMex(sizeof(emxArray_real_T));
  if ((void *)*pEmxArray == NULL) {
    emlrtHeapAllocationErrorR2012b(srcLocation, sp);
  }

  if (doPush) {
    emlrtPushHeapReferenceStackR2012b(sp, (void *)pEmxArray, (void (*)(void *))
      emxFree_real_T);
  }

  emxArray = *pEmxArray;
  emxArray->data = (real_T *)NULL;
  emxArray->numDimensions = numDimensions;
  emxArray->size = (int32_T *)emlrtMallocMex((uint32_T)(sizeof(int32_T)
    * numDimensions));
  if ((void *)emxArray->size == NULL) {
    emlrtHeapAllocationErrorR2012b(srcLocation, sp);
  }

  emxArray->allocatedSize = 0;
  emxArray->canFreeData = true;
  for (i = 0; i < numDimensions; i++) {
    emxArray->size[i] = 0;
  }
}

/* End of code generation (evaluate_BSp_emxutil.c) */
