# Supplementary material for: Dynamic mechanochemical feedback between curved membranes and BAR protein self-organization
Source: Nat Commun. 2021 Nov 12;12:6550. doi: 10.1038/s41467-021-26591-3 (PMC8589976; doi:10.1038/s41467-021-26591-3)
Supplement: Supplementary file 25 — Supplementary software 1 [file 41467_2021_26591_MOESM25_ESM.zip › Supplementary Software 1/Interpolation_Geometry/codegen/mex/evaluate_BSp/evaluate_BSp_mex.mki]

# Make settings for evaluate_BSp
CC=/usr/bin/gcc
CFLAGS=-ansi -fexceptions -fPIC -fno-omit-frame-pointer -pthread -D_GNU_SOURCE -DMATLAB_MEX_FILE 
CLIBS=
COPTIMFLAGS=-O -DNDEBUG
CDEBUGFLAGS=-g
CXX=g++
CXXFLAGS=-ansi -fexceptions -fPIC -fno-omit-frame-pointer -pthread -D_GNU_SOURCE -DMATLAB_MEX_FILE 
CXXLIBS=
CXXOPTIMFLAGS=-O -DNDEBUG
CXXDEBUGFLAGS=-g
LDFLAGS=-pthread -Wl,--no-undefined -Wl,-rpath-link,/opt/MATLAB/R2016b/bin/glnxa64 -shared  -L/opt/MATLAB/R2016b/bin/glnxa64 -lmx -lmex -lmat -lm -lstdc++ -Wl,--version-script,/opt/MATLAB/R2016b/extern/lib/glnxa64/mexFunction.map
LDOPTIMFLAGS=
LDDEBUGFLAGS=-g
Arch=glnxa64
LD=/usr/bin/gcc
OMPFLAGS=
OMPLINKFLAGS=
EMC_COMPILER=gcc
EMC_CONFIG=optim
