# Supplementary material for: Dynamic mechanochemical feedback between curved membranes and BAR protein self-organization
Source: Nat Commun. 2021 Nov 12;12:6550. doi: 10.1038/s41467-021-26591-3 (PMC8589976; doi:10.1038/s41467-021-26591-3)
Supplement: Supplementary file 25 — Supplementary software 1 [file 41467_2021_26591_MOESM25_ESM.zip › Supplementary Software 1/Interpolation_Geometry/codegen/mex/evaluate_BSp/evaluate_BSp_mex.sh]

MATLAB="/opt/MATLAB/R2016b"
Arch=glnxa64
ENTRYPOINT=mexFunction
MAPFILE=$ENTRYPOINT'.map'
PREFDIR="/lordvader/tozzi/.matlab/R2016b"
OPTSFILE_NAME="./setEnv.sh"
. $OPTSFILE_NAME
COMPILER=$CC
. $OPTSFILE_NAME
echo "# Make settings for evaluate_BSp" > evaluate_BSp_mex.mki
echo "CC=$CC" >> evaluate_BSp_mex.mki
echo "CFLAGS=$CFLAGS" >> evaluate_BSp_mex.mki
echo "CLIBS=$CLIBS" >> evaluate_BSp_mex.mki
echo "COPTIMFLAGS=$COPTIMFLAGS" >> evaluate_BSp_mex.mki
echo "CDEBUGFLAGS=$CDEBUGFLAGS" >> evaluate_BSp_mex.mki
echo "CXX=$CXX" >> evaluate_BSp_mex.mki
echo "CXXFLAGS=$CXXFLAGS" >> evaluate_BSp_mex.mki
echo "CXXLIBS=$CXXLIBS" >> evaluate_BSp_mex.mki
echo "CXXOPTIMFLAGS=$CXXOPTIMFLAGS" >> evaluate_BSp_mex.mki
echo "CXXDEBUGFLAGS=$CXXDEBUGFLAGS" >> evaluate_BSp_mex.mki
echo "LDFLAGS=$LDFLAGS" >> evaluate_BSp_mex.mki
echo "LDOPTIMFLAGS=$LDOPTIMFLAGS" >> evaluate_BSp_mex.mki
echo "LDDEBUGFLAGS=$LDDEBUGFLAGS" >> evaluate_BSp_mex.mki
echo "Arch=$Arch" >> evaluate_BSp_mex.mki
echo "LD=$LD" >> evaluate_BSp_mex.mki
echo OMPFLAGS= >> evaluate_BSp_mex.mki
echo OMPLINKFLAGS= >> evaluate_BSp_mex.mki
echo "EMC_COMPILER=gcc" >> evaluate_BSp_mex.mki
echo "EMC_CONFIG=optim" >> evaluate_BSp_mex.mki
"/opt/MATLAB/R2016b/bin/glnxa64/gmake" -B -f evaluate_BSp_mex.mk
