# Supplementary material for: Dynamic mechanochemical feedback between curved membranes and BAR protein self-organization
Source: Nat Commun. 2021 Nov 12;12:6550. doi: 10.1038/s41467-021-26591-3 (PMC8589976; doi:10.1038/s41467-021-26591-3)
Supplement: Supplementary file 25 — Supplementary software 1 [file 41467_2021_26591_MOESM25_ESM.zip › Supplementary Software 1/Interpolation_Geometry/codegen/mex/evaluate_BSp/evaluate_BSp_mex_mex.map]

MEX {
	global:
		mexFunction;
		emlrtMexFcnProperties;
		evaluate_BSp;
		emxEnsureCapacity;
		emxFree_real_T;
		emxInit_real_T;
		evaluate_BSp_initialize;
		evaluate_BSp_terminate;
		evaluate_BSp_atexit;
	local:
		*;
};
