# Supplementary material for: Dynamic mechanochemical feedback between curved membranes and BAR protein self-organization
Source: Nat Commun. 2021 Nov 12;12:6550. doi: 10.1038/s41467-021-26591-3 (PMC8589976; doi:10.1038/s41467-021-26591-3)
Supplement: Supplementary file 25 — Supplementary software 1 [file 41467_2021_26591_MOESM25_ESM.zip › Supplementary Software 1/Interpolation_Geometry/codegen/mex/evaluate_BSp/evaluate_BSp_terminate.c]

/*
 * Academic License - for use in teaching, academic research, and meeting
 * course requirements at degree granting institutions only.  Not for
 * government, commercial, or other organizational use.
 *
 * evaluate_BSp_terminate.c
 *
 * Code generation for function 'evaluate_BSp_terminate'
 *
 */

/* Include files */
#include "rt_nonfinite.h"
#include "evaluate_BSp.h"
#include "evaluate_BSp_terminate.h"
#include "_coder_evaluate_BSp_mex.h"
#include "evaluate_BSp_data.h"

/* Function Definitions */
void evaluate_BSp_atexit(void)
{
  emlrtStack st = { NULL,              /* site */
    NULL,                              /* tls */
    NULL                               /* prev */
  };

  mexFunctionCreateRootTLS();
  st.tls = emlrtRootTLSGlobal;
  emlrtEnterRtStackR2012b(&st);
  emlrtLeaveRtStackR2012b(&st);
  emlrtDestroyRootTLS(&emlrtRootTLSGlobal);
}

void evaluate_BSp_terminate(void)
{
  emlrtStack st = { NULL,              /* site */
    NULL,                              /* tls */
    NULL                               /* prev */
  };

  st.tls = emlrtRootTLSGlobal;
  emlrtLeaveRtStackR2012b(&st);
  emlrtDestroyRootTLS(&emlrtRootTLSGlobal);
}

/* End of code generation (evaluate_BSp_terminate.c) */
