# Supplementary material for: Dynamic mechanochemical feedback between curved membranes and BAR protein self-organization
Source: Nat Commun. 2021 Nov 12;12:6550. doi: 10.1038/s41467-021-26591-3 (PMC8589976; doi:10.1038/s41467-021-26591-3)
Supplement: Supplementary file 25 — Supplementary software 1 [file 41467_2021_26591_MOESM25_ESM.zip › Supplementary Software 1/Interpolation_Geometry/codegen/mex/evaluate_BSp/evaluate_BSp_types.h]

/*
 * Academic License - for use in teaching, academic research, and meeting
 * course requirements at degree granting institutions only.  Not for
 * government, commercial, or other organizational use.
 *
 * evaluate_BSp_types.h
 *
 * Code generation for function 'evaluate_BSp'
 *
 */

#ifndef EVALUATE_BSP_TYPES_H
#define EVALUATE_BSP_TYPES_H

/* Include files */
#include "rtwtypes.h"

/* Type Definitions */
#ifndef struct_emxArray__common
#define struct_emxArray__common

struct emxArray__common
{
  void *data;
  int32_T *size;
  int32_T allocatedSize;
  int32_T numDimensions;
  boolean_T canFreeData;
};

#endif                                 /*struct_emxArray__common*/

#ifndef typedef_emxArray__common
#define typedef_emxArray__common

typedef struct emxArray__common emxArray__common;

#endif                                 /*typedef_emxArray__common*/

#ifndef struct_emxArray_real_T
#define struct_emxArray_real_T

struct emxArray_real_T
{
  real_T *data;
  int32_T *size;
  int32_T allocatedSize;
  int32_T numDimensions;
  boolean_T canFreeData;
};

#endif                                 /*struct_emxArray_real_T*/

#ifndef typedef_emxArray_real_T
#define typedef_emxArray_real_T

typedef struct emxArray_real_T emxArray_real_T;

#endif                                 /*typedef_emxArray_real_T*/
#endif

/* End of code generation (evaluate_BSp_types.h) */
