# Supplementary material for: Dynamic mechanochemical feedback between curved membranes and BAR protein self-organization
Source: Nat Commun. 2021 Nov 12;12:6550. doi: 10.1038/s41467-021-26591-3 (PMC8589976; doi:10.1038/s41467-021-26591-3)
Supplement: Supplementary file 25 — Supplementary software 1 [file 41467_2021_26591_MOESM25_ESM.zip › Supplementary Software 1/Interpolation_Geometry/codegen/mex/evaluate_BSp/rt_nonfinite.h]

/*
 * Academic License - for use in teaching, academic research, and meeting
 * course requirements at degree granting institutions only.  Not for
 * government, commercial, or other organizational use.
 *
 * rt_nonfinite.h
 *
 * Code generation for function 'evaluate_BSp'
 *
 */

#ifndef RT_NONFINITE_H
#define RT_NONFINITE_H
#define rtInf      	mxGetInf()
#define rtMinusInf 	(-mxGetInf())
#define rtNaN      	mxGetNaN()
#define rtIsNaN(X) 	mxIsNaN(X)
#define rtIsInf(X) 	mxIsInf(X)
#define rtIsNaNF(X)	mxIsNaN(X)
#define rtIsInfF(X)	mxIsInf(X)
#endif
/* End of code generation (rt_nonfinite.h) */
