# Supplementary material for: Dynamic mechanochemical feedback between curved membranes and BAR protein self-organization
Source: Nat Commun. 2021 Nov 12;12:6550. doi: 10.1038/s41467-021-26591-3 (PMC8589976; doi:10.1038/s41467-021-26591-3)
Supplement: Supplementary file 25 — Supplementary software 1 [file 41467_2021_26591_MOESM25_ESM.zip › Supplementary Software 1/Interpolation_Geometry/codegen/mex/evaluate_BSp/rtwtypes.h]

/*
 * Academic License - for use in teaching, academic research, and meeting
 * course requirements at degree granting institutions only.  Not for
 * government, commercial, or other organizational use.
 *
 * rtwtypes.h
 *
 * Code generation for function 'evaluate_BSp'
 *
 */

#ifndef RTWTYPES_H
#define RTWTYPES_H
#include "tmwtypes.h"
/* 
 * TRUE/FALSE definitions
 */
#ifndef TRUE
#define TRUE (1U)
#endif 
#ifndef FALSE
#define FALSE (0U)
#endif 
#endif
/* End of code generation (rtwtypes.h) */
