# Supplementary material for: Dynamic mechanochemical feedback between curved membranes and BAR protein self-organization
Source: Nat Commun. 2021 Nov 12;12:6550. doi: 10.1038/s41467-021-26591-3 (PMC8589976; doi:10.1038/s41467-021-26591-3)
Supplement: Supplementary file 25 — Supplementary software 1 [file 41467_2021_26591_MOESM25_ESM.zip › Supplementary Software 1/Interpolation_Geometry/codegen/mex/evaluate_BSp/setEnv.sh]

CC="/usr/bin/gcc"
CXX="g++"
CFLAGS="-ansi -fexceptions -fPIC -fno-omit-frame-pointer -pthread -D_GNU_SOURCE -DMATLAB_MEX_FILE "
CXXFLAGS="-ansi -fexceptions -fPIC -fno-omit-frame-pointer -pthread -D_GNU_SOURCE -DMATLAB_MEX_FILE "
COPTIMFLAGS="-O -DNDEBUG"
CXXOPTIMFLAGS="-O -DNDEBUG"
CDEBUGFLAGS="-g"
CXXDEBUGFLAGS="-g"
LD="/usr/bin/gcc"
LDXX="g++"
LDFLAGS="-pthread -Wl,--no-undefined -Wl,-rpath-link,/opt/MATLAB/R2016b/bin/glnxa64 -shared  -L"/opt/MATLAB/R2016b/bin/glnxa64" -lmx -lmex -lmat -lm -lstdc++ -Wl,--version-script,"/opt/MATLAB/R2016b/extern/lib/glnxa64/mexFunction.map""
LDDEBUGFLAGS="-g"
