# Supplementary material for: Dynamic mechanochemical feedback between curved membranes and BAR protein self-organization
Source: Nat Commun. 2021 Nov 12;12:6550. doi: 10.1038/s41467-021-26591-3 (PMC8589976; doi:10.1038/s41467-021-26591-3)
Supplement: Supplementary file 25 — Supplementary software 1 [file 41467_2021_26591_MOESM25_ESM.zip › Supplementary Software 1/Interpolation_Geometry/auxiliary_calculations_NBAR_post_processing.m]

function Aux = auxiliary_calculations_NBAR_post_processing(Invariant,p,C0,C,C1,C2,phi,C3)
global Material Constraints theta2
if nargin==6
    phi = 1;
end

if isfield(Constraints,'model')
    model = Constraints.model;
else
    model = 1;
end

gweight=Invariant.gweight;
Nshape=Invariant.Nshape;
dNsh=Invariant.dNsh;
ddNsh=Invariant.ddNsh;

Aux.au = sqrt(C1(:,1).^2 + C1(:,2).^2);
Aux.bu = -(C2(:,1).*C1(:,2))+(C2(:,2).*C1(:,1));
Aux.dau = ((C1(:,1).*C2(:,1))+(C1(:,2).*C2(:,2)))./Aux.au;
Aux.Hu = ((Aux.bu./(Aux.au.^2))+(C1(:,2)./C(:,1)))./(Aux.au);
% Aux.Du = ((Aux.bu./(Aux.au.^2))-(C1(:,2)./C(:,1)))./(Aux.au);
Aux.rho_a = C(:,1)./(Aux.au);
Aux.cyl = ones(size(Aux.Hu));
% Normal curvature in proteins direction
if isfield(Material,'k_p') 
    Aux.K2 = Aux.bu./(Aux.au.^3);
    Aux.K1 = C1(:,2)./C(:,1)./Aux.au;
    Aux.Du = (Aux.K1-Aux.K2);
%     Aux.K_theta = Aux.Du.*(2.*(cos(theta2)).^2-1);
    Aux.Hu_theta = (Aux.K1+Aux.K2);
%     for i=1:length(Aux.K1)
%         if abs(Aux.K1(i) - Aux.K2(i))<1e-4
%             Aux.cyl(i)=0;
%         else
%             Aux.cyl(i)=1;
%         end
%     end
end

Aux.ds = Aux.au.*C(:,1);
Aux.dv = (C(:,1).^2).*C1(:,2)/2;
Aux.dv_supp = C(:,1).*C(:,2).*C1(:,1);

Aux.K = Aux.bu.*C1(:,2)./(Aux.au.^4.*C(:,1));
% % INTERACTION WITH SUPPORT
y_min=0;
if isfield(Material,'a') && isfield(Material,'b') &&  isfield(Material,'h')
    Aux.dz2 = (1./(C(:,2)+y_min)).^2;
    Aux.dz3 = (1./(C(:,2)+y_min)).^3;
    Aux.dz4 = exp(-Material.a.*(C(:,2)+y_min));
end

if nargin>=8
    tmp1 =  C1(:,1).*C2(:,1) + C1(:,2).*C2(:,2);
    tmp2 = -C3(:,1).*C1(:,2) + C1(:,1).*C3(:,2);
    tmp3 =  C2(:,2).* C(:,1) - C1(:,2).*C1(:,1);
    Aux.Hpu = (tmp1.*(-3*Aux.bu./Aux.au.^2 - C1(:,2)./C(:,1)) ...
        + tmp2)./(Aux.au.^3) + tmp3 ./C(:,1).^2./ Aux.au;
end

Aux.MC1= C(:,1)*ones(1,p+1);
Aux.MC2= C(:,2)*ones(1,p+1);
Aux.MC12= C1(:,2)*ones(1,p+1);
Aux.MC22= C2(:,2)*ones(1,p+1);
Aux.MC21= C2(:,1)*ones(1,p+1);
Aux.MC11= C1(:,1)*ones(1,p+1);
Aux.Mau= Aux.au*ones(1,p+1);
Aux.Mdau= Aux.dau*ones(1,p+1);
Aux.Mds = Aux.au.*C(:,1)*ones(1,p+1);
Aux.Mbu=Aux.bu*ones(1,p+1);
Aux.Mrho_a = C(:,1)./Aux.au*ones(1,p+1);
% Aux.Mrho_a = Aux.rho_a*ones(1,p+1);
Aux.Mau2=Aux.Mau.^2;Aux.Mau3=Aux.Mau.*Aux.Mau2;Aux.Mau4=Aux.Mau2.^2;Aux.Mdau2=Aux.Mdau.^2;
Aux.MHu=Aux.Hu*ones(1,p+1); Aux.MHu2=Aux.Hu.^2*ones(1,p+1);

Aux.Mgweight=gweight*ones(1,p+1);
Aux.y_min=y_min*ones(length(Aux.MC2),p+1);
%Derivatives of b (local)
Aux.db_dr_l = -(Aux.MC12.*ddNsh)+(Aux.MC22.*dNsh);
Aux.db_dz_l = -(Aux.MC21.*dNsh)+(Aux.MC11.*ddNsh);
%Derivatives of a (local)
Aux.da_dr_l = (Aux.MC11./Aux.Mau).*dNsh;
Aux.da_dz_l = (Aux.MC12.*dNsh)./Aux.Mau;
%Derivatives of a'^2 (local)
Aux.ddau_dr_l = 2*((dNsh.*Aux.MC21+Aux.MC11.*ddNsh)-Aux.Mdau.*Aux.da_dr_l).*Aux.Mdau./Aux.Mau;
Aux.ddau_dz_l = 2*((Aux.MC22.*dNsh+Aux.MC12.*ddNsh)-Aux.Mdau.*Aux.da_dz_l).*Aux.Mdau./Aux.Mau;

%Derivatives of H (local)
Aux.dH_dr_l = (Aux.db_dr_l./Aux.Mau3)-(3*Aux.Mbu.*Aux.da_dr_l./Aux.Mau4)- ...
    Aux.MC12.*Nshape./(Aux.Mau.*Aux.MC1.^2)-Aux.MC12.*Aux.da_dr_l./(Aux.Mau2.*Aux.MC1);
Aux.dH_dz_l = (Aux.db_dz_l./Aux.Mau3)-(3*Aux.Mbu.*Aux.da_dz_l./(Aux.Mau4))+ ...
    dNsh./(Aux.Mau.*Aux.MC1)-Aux.MC12.*Aux.da_dz_l./(Aux.Mau2.*Aux.MC1);

%Derivatives of k_theta(local)
% if isfield(Material,'k_p')
%     Aux.Mtheta2_micro = (2*cos(theta2).^2-1)*ones(1,p+1);
%     Aux.MK_theta = Aux.K_theta*ones(1,p+1);
%     Aux.MHu_theta = Aux.Hu_theta*ones(1,p+1);
%     
%     %Derivatives of K1 (local)
%     tmp_K2_dr_l = (Aux.db_dr_l./Aux.Mau3)-(3*Aux.Mbu.*Aux.da_dr_l./Aux.Mau4);
%     tmp_K2_dz_l = (Aux.db_dz_l./Aux.Mau3)-(3*Aux.Mbu.*Aux.da_dz_l./Aux.Mau4);
%     %Derivatives of K2 (local)
%     tmp_K1_dr_l = -Aux.MC12.*Nshape./(Aux.Mau.*Aux.MC1.^2)-Aux.MC12.*Aux.da_dr_l./(Aux.Mau2.*Aux.MC1);
%     tmp_K1_dz_l = dNsh./(Aux.Mau.*Aux.MC1)-Aux.MC12.*Aux.da_dz_l./(Aux.Mau2.*Aux.MC1);
%     
%     %Derivatives of H (local)
%     Aux.dH_dr_l_theta = 2*1/2*Aux.dH_dr_l;
%     Aux.dH_dz_l_theta = 2*1/2*Aux.dH_dz_l;
%     %Derivatives of K1 (local)
%     Aux.dK_dr_l_theta = 2*1/2*(tmp_K1_dr_l- tmp_K2_dr_l).*Aux.Mtheta2_micro ;
%     Aux.dK_dz_l_theta = 2*1/2*(tmp_K1_dz_l- tmp_K2_dz_l).*Aux.Mtheta2_micro ;
%     
% end
