# Supplementary material for: Dynamic mechanochemical feedback between curved membranes and BAR protein self-organization
Source: Nat Commun. 2021 Nov 12;12:6550. doi: 10.1038/s41467-021-26591-3 (PMC8589976; doi:10.1038/s41467-021-26591-3)
Supplement: Supplementary file 25 — Supplementary software 1 [file 41467_2021_26591_MOESM25_ESM.zip › Supplementary Software 1/Interpolation_Geometry/interpolate.m]

function [C,C1,C2,C3] = interpolate(Invariant,x)
global ini_Val 
 
 
 
p = ini_Val.p;
Nshape = Invariant.Nshape;
dNsh = Invariant.dNsh;
ddNsh = Invariant.ddNsh;
dddNsh = Invariant.dddNsh;
spv = Invariant.spv;
ngp_total=length(spv);
 
C = zeros(ngp_total,2);
C1 = zeros(ngp_total,2);
C2 = zeros(ngp_total,2);
if nargout==4
    C3 = zeros(ngp_total,2);
else
    C3 = [];
end
for k=1:(p+1)
    C(:,1) = C(:,1)+ Nshape(:,k).*x(2*(spv(:)+k-1)-1);
    C(:,2) = C(:,2)+ Nshape(:,k).*x(2*(spv(:)+k-1));
    C1(:,1) = C1(:,1)+ dNsh(:,k).*x(2*(spv(:)+k-1)-1);
    C1(:,2) = C1(:,2)+ dNsh(:,k).*x(2*(spv(:)+k-1));
    C2(:,1) = C2(:,1)+ ddNsh(:,k).*x(2*(spv(:)+k-1)-1);
    C2(:,2) = C2(:,2)+ ddNsh(:,k).*x(2*(spv(:)+k-1));
    if nargout==4
        C3(:,1) = C3(:,1)+ dddNsh(:,k).*x(2*(spv(:)+k-1)-1);
        C3(:,2) = C3(:,2)+ dddNsh(:,k).*x(2*(spv(:)+k-1));
    end
 
end
