# Supplementary material for: Dynamic mechanochemical feedback between curved membranes and BAR protein self-organization
Source: Nat Commun. 2021 Nov 12;12:6550. doi: 10.1038/s41467-021-26591-3 (PMC8589976; doi:10.1038/s41467-021-26591-3)
Supplement: Supplementary file 25 — Supplementary software 1 [file 41467_2021_26591_MOESM25_ESM.zip › Supplementary Software 1/Matrices/matrix_A_Nov_NBAR.m]

function A = matrix_A_Nov_NBAR(Aux,C,C1,C2,S_k,d_S_k)
global Invariant ini_Val Material Constraints dt

if isfield(ini_Val,'iopen')
    iopen = ini_Val.iopen;
else
    iopen = 0;
end


%D_c: Whether we have diffusion or not
if (isinf(Material.eta_a0))
    D_c = 0;
else
    D_c = 1;
end

k_p = Material.k_p;
C0 = Constraints.C0;
% To Compute R1, R2, R3 and R4
tmp2 = (C(:,1)./ Aux.au);
tmp3 = ((C1(:,1).*Aux.au - C(:,1).*Aux.dau)./(Aux.au).^2);
tmp5 = k_p/8 .*(Aux.Hu_theta + S_k.*Aux.K_theta -2*C0).^2;

curv_bias = (1212*(abs(Aux.K_theta/2-C0)).^3 - 312*(abs(Aux.K_theta/2-C0)).^2 + 25.7*(abs(Aux.K_theta/2-C0)) - 1.5);
d_curv_bias = (1212*(abs(Aux.K_theta/2-C0)).^3 - 312*(abs(Aux.K_theta/2-C0)).^2 + 25.7*Aux.K_theta/2);

A=zeros(ini_Val.ncontrol);
connect = Invariant.connect;

if(D_c == 1)
    %----------------- Bending
    aux1_a = -tmp2 ./Material.eta_a0 .* tmp5 .* Invariant.gweight*dt;
    aux1_b = -tmp3 ./Material.eta_a0 .* tmp5 .* Invariant.gweight*dt;
    aux1_c = -tmp2 ./Material.eta_a0 .* tmp5 .* Invariant.gweight*dt;
    %----------------- Bending Cylinder
    aux2_a = Material.NBAR.* tmp2./Material.eta_a0 .* S_k .* d_S_k  .* Invariant.gweight*dt;
    aux2_b = Material.NBAR.* tmp2./Material.eta_a0 .* d_S_k .* (curv_bias) .* Invariant.gweight*dt;
    aux2_c = Material.NBAR.* 1/Material.eta_a0 .* (d_curv_bias) .* (tmp2.*S_k) .*Invariant.gweight*dt;
    aux2_d = Material.NBAR.* 1/Material.eta_a0 .* (d_curv_bias) .* (tmp3.*S_k) .*Invariant.gweight*dt;
    aux2_e = Material.NBAR.* 1/Material.eta_a0 .* (d_curv_bias) .* (tmp2.*d_S_k) .*Invariant.gweight*dt;
    aux2_f = Material.NBAR.* 1/Material.eta_a0 .* (d_curv_bias) .* (tmp2.*S_k) .*Invariant.gweight*dt;
    
    for iel=1:size(connect,1)
        ig=(1:ini_Val.gaussno);
        igglob=(iel-1)*ini_Val.gaussno+ig;
        A1_loc_a=Invariant.dNsh(igglob,:)'*diag(aux1_a(igglob))*Invariant.dNsh(igglob,:);
        A1_loc_b=Invariant.Nshape(igglob,:)'*diag(aux1_b(igglob))*Invariant.dNsh(igglob,:);
        A1_loc_c=Invariant.Nshape(igglob,:)'*diag(aux1_c(igglob))*Invariant.ddNsh(igglob,:);
        
        A2_loc_a=Invariant.Nshape(igglob,:)'*diag(aux2_a(igglob))*Invariant.dNsh(igglob,:);
        A2_loc_b=Invariant.Nshape(igglob,:)'*diag(aux2_b(igglob))*Invariant.dNsh(igglob,:);
        A2_loc_c=Invariant.dNsh(igglob,:)'*diag(aux2_c(igglob))*Invariant.dNsh(igglob,:);
        A2_loc_d=Invariant.Nshape(igglob,:)'*diag(aux2_d(igglob))*Invariant.dNsh(igglob,:);
        A2_loc_e=Invariant.Nshape(igglob,:)'*diag(aux2_e(igglob))*Invariant.dNsh(igglob,:);
        A2_loc_f=Invariant.Nshape(igglob,:)'*diag(aux2_f(igglob))*Invariant.ddNsh(igglob,:);
        
        A(connect(iel,:),connect(iel,:)) = ...
            A(connect(iel,:),connect(iel,:)) +A1_loc_a + A1_loc_b + A1_loc_c ...
            + A2_loc_a + A2_loc_b + A2_loc_c + A2_loc_d + A2_loc_e + A2_loc_f;
    end
end
