# Supplementary material for: Dynamic mechanochemical feedback between curved membranes and BAR protein self-organization
Source: Nat Commun. 2021 Nov 12;12:6550. doi: 10.1038/s41467-021-26591-3 (PMC8589976; doi:10.1038/s41467-021-26591-3)
Supplement: Supplementary file 25 — Supplementary software 1 [file 41467_2021_26591_MOESM25_ESM.zip › Supplementary Software 1/Matrices/matrix_B_Nov_NBAR.m]

function B = matrix_B_Nov_NBAR(Aux,C,C1,C2,phi_k,d_phi_k,S_k,d_S_k)

global Invariant ini_Val Material dt 


%D_c: Whether we have diffusion or not
if (isinf(Material.eta_a0))
    D_c = 0;
else
    D_c = 1;
end
if isfield(Material,'cyl')
    cyl = Material.cyl;
else
    cyl = 0;
end
asp_r = Material.c-Material.d./2.*(S_k.^2);
den = (Material.phi_area_max -asp_r.*phi_k);
den2 = den.^2;
den3 = den.^3;
den4 = den2.^2;

tmp1_c = Material.r .* ( 2 .* asp_r .* d_phi_k);
tmp1_a = Material.r .* den2 .*asp_r .* Material.d .* S_k .*  d_S_k;
tmp1_b = Material.r .* den .*asp_r.^2 .* Material.d .* S_k .*  d_S_k;
tmp2 = (C(:,1)./ Aux.au);

B=zeros(ini_Val.ncontrol);
connect = Invariant.connect;
if (D_c ==1)
    % For the (alpha/2)*log(beta*phi) term added to the energy
    if isfield(Material,'alpha')
        alpha = Material.alpha;
    else
        alpha = 0;
    end
    if isfield(Material,'beta')
        beta = Material.beta;
    else
        beta = 0;
    end
        % For the (alpha/2)*log(beta*phi) term added to the energy
    if isfield(Material,'alpha1')
        alpha1 = Material.alpha1;
    else
        alpha1 = 0;
    end
    if isfield(Material,'beta1')
        beta1 = Material.beta1;
    else
        beta1 = 0;
    end
    % To assign the bounds in material properties due to proteins
    tmp4_a = -beta1./(S_k).^2.*d_S_k;
    tmp4_b = alpha1./(1-S_k).^2.*d_S_k;
    tmp5_a = -beta./(phi_k).^2.*d_S_k;
    tmp5_b = + alpha.*asp_r.^2.*(den2 + 2*phi_k.*den.*asp_r).*d_phi_k ./den4;
    tmp5_c = - alpha.*Material.d.*S_k.*(den2 + 2*phi_k.*den.*asp_r).*d_S_k ./den4;
    
    aux1 = tmp2 .* tmp1_c ./ den3 ./ Material.eta_a0.*Invariant.gweight*dt;
    aux2 = tmp2 .* tmp1_a .* (-3 .* phi_k .^2) ./ den4 ./Material.eta_a0.*Invariant.gweight*dt;
    aux3 = tmp2 .* tmp1_b .* (-2 .* phi_k .^3) ./ den4 ./Material.eta_a0.*Invariant.gweight*dt;
    
    aux4 = tmp2.*d_S_k.*(2*Material.t.*S_k + Material.q./(1-S_k))./Material.eta_a0.*Invariant.gweight*dt;
    aux4_a = tmp2.*(tmp4_a+tmp4_b)./Material.eta_a0.*Invariant.gweight*dt;

    aux5 = tmp2.*(tmp5_a+tmp5_b+tmp5_c)./Material.eta_a0.*Invariant.gweight*dt;
    

     for iel=1:size(connect,1)
        ig=(1:ini_Val.gaussno);
        igglob=(iel-1)*ini_Val.gaussno+ig;
        B_loc_1=Invariant.Nshape(igglob,:)'*diag(aux1(igglob))*Invariant.dNsh(igglob,:);
        B_loc_2=Invariant.Nshape(igglob,:)'*diag(aux2(igglob))*Invariant.dNsh(igglob,:);
        B_loc_3=Invariant.Nshape(igglob,:)'*diag(aux3(igglob))*Invariant.dNsh(igglob,:);       
        B_loc_4=Invariant.Nshape(igglob,:)'*diag(aux4(igglob))*Invariant.dNsh(igglob,:);
        B_loc_4_a=Invariant.Nshape(igglob,:)'*diag(aux4_a(igglob))*Invariant.dNsh(igglob,:);
        B_loc_5=Invariant.Nshape(igglob,:)'*diag(aux5(igglob))*Invariant.dNsh(igglob,:);
        
        B(connect(iel,:),connect(iel,:)) = ...
            B(connect(iel,:),connect(iel,:)) +B_loc_1 + B_loc_2 + B_loc_3 + B_loc_4 + B_loc_4_a+ B_loc_5;
    end
   
end
