# Supplementary material for: Dynamic mechanochemical feedback between curved membranes and BAR protein self-organization
Source: Nat Commun. 2021 Nov 12;12:6550. doi: 10.1038/s41467-021-26591-3 (PMC8589976; doi:10.1038/s41467-021-26591-3)
Supplement: Supplementary file 25 — Supplementary software 1 [file 41467_2021_26591_MOESM25_ESM.zip › Supplementary Software 1/Matrices/matrix_JD_Nov_NBAR.m]

function JD = matrix_JD_Nov_NBAR(Aux,C,C1,C2,phi_k,d_phi_k,dd_phi_k)
%JD: Jacobian Dirichlet

global Invariant ini_Val Material Constraints dt 


%D_c: Whether we have diffusion or not
if (isinf(Material.eta_a0))
    D_c = 0;
else
    D_c = 1;
end

if isfield(Material,'Lmd')
    Lmd = Material.Lmd;
else
    Lmd = 0;
end

Chi = Material.Chi;
RT_a0 = Material.RT_a0;
C0 = Constraints.C0;
eta_a0 = Material.eta_a0;

JD=zeros(ini_Val.ncontrol);
KD=zeros(ini_Val.ncontrol);
AD=zeros(ini_Val.ncontrol);
BD=zeros(ini_Val.ncontrol);
CD=zeros(ini_Val.ncontrol);
DD=zeros(ini_Val.ncontrol);
ED=zeros(ini_Val.ncontrol);
FD=zeros(ini_Val.ncontrol);
GD=zeros(ini_Val.ncontrol);

connect = Invariant.connect;
b = (C1(:,1).*Aux.au-C(:,1).*Aux.dau)./Aux.au.^2;
L_phi = (b.* d_phi_k + (C(:,1)./ Aux.au).*dd_phi_k);

tmp = (1./ Aux.au).^2;

%%% Diffusion terms
if (D_c == 1)
    aux_K1 =  tmp .* L_phi .* Lmd*1000./eta_a0.* Invariant.gweight*dt;
    
    aux_K2 =  tmp.* d_phi_k.* b.* Lmd*1000./eta_a0.* Invariant.gweight*dt;
    
    aux_K3 =  b.^2 .* phi_k ./ C(:,1) ./ Aux.au .* Lmd*1000./eta_a0.* Invariant.gweight*dt;
    
    aux_A1 =  C(:,1)./Aux.au.*tmp.* d_phi_k.* Lmd*1000./eta_a0.* Invariant.gweight*dt;
    
    aux_A2 = b .* phi_k .* tmp .* Lmd*1000./eta_a0.* Invariant.gweight*dt;
    
    aux_B =  b./ C(:,1) ./ Aux.au.* L_phi .* Lmd*1000./eta_a0.* Invariant.gweight*dt;
    
    aux_C =  tmp .* L_phi .* Lmd*1000./eta_a0.* Invariant.gweight*dt;
    
    aux_D =  tmp .* phi_k .* b .* Lmd*1000./eta_a0.* Invariant.gweight*dt;
    
    aux_E =  C(:,1)./Aux.au.*tmp .* phi_k .* Lmd*1000./eta_a0.* Invariant.gweight*dt;
end


for iel=1:size(connect,1)
    ig=(1:ini_Val.gaussno);
    igglob=(iel-1)*ini_Val.gaussno+ig;
    if (D_c ==1)
        K_loc=Invariant.dNsh(igglob,:)'*diag(aux_K1(igglob)+aux_K2(igglob)+aux_K3(igglob))*Invariant.dNsh(igglob,:);
        KD(connect(iel,:),connect(iel,:)) = ...
            KD(connect(iel,:),connect(iel,:)) + K_loc;
        
        A_loc=Invariant.ddNsh(igglob,:)'*diag(aux_A1(igglob)+aux_A2(igglob))*Invariant.dNsh(igglob,:);
        AD(connect(iel,:),connect(iel,:)) = ...
            AD(connect(iel,:),connect(iel,:)) + A_loc;
        
        B_loc=Invariant.Nshape(igglob,:)'*diag(aux_B(igglob))*Invariant.dNsh(igglob,:);
        BD(connect(iel,:),connect(iel,:)) = ...
            BD(connect(iel,:),connect(iel,:)) + B_loc;
        
        C_loc=Invariant.Nshape(igglob,:)'*diag(aux_C(igglob))*Invariant.ddNsh(igglob,:);
        CD(connect(iel,:),connect(iel,:)) = ...
            CD(connect(iel,:),connect(iel,:)) + C_loc;
        
        D_loc=Invariant.dNsh(igglob,:)'*diag(aux_D(igglob))*Invariant.ddNsh(igglob,:);
        DD(connect(iel,:),connect(iel,:)) = ...
            DD(connect(iel,:),connect(iel,:)) + D_loc;
        
        
        E_loc=Invariant.ddNsh(igglob,:)'*diag(aux_E(igglob))*Invariant.ddNsh(igglob,:);
        ED(connect(iel,:),connect(iel,:)) = ...
            ED(connect(iel,:),connect(iel,:)) + E_loc;
    end
         
   
end

if(D_c == 1)
    JD = AD + BD + CD + DD + ED + KD;
else
    JD =  FD + GD;
end
