# Supplementary material for: Dynamic mechanochemical feedback between curved membranes and BAR protein self-organization
Source: Nat Commun. 2021 Nov 12;12:6550. doi: 10.1038/s41467-021-26591-3 (PMC8589976; doi:10.1038/s41467-021-26591-3)
Supplement: Supplementary file 25 — Supplementary software 1 [file 41467_2021_26591_MOESM25_ESM.zip › Supplementary Software 1/Matrices/matrix_K_Nov_NBAR.m]

function K = matrix_K_Nov_NBAR(Aux,C,C1,C2,phi_k,S_k)
% To be multiplied with dt later while computing the new phi

global Invariant ini_Val Material dt
if isfield(ini_Val,'iopen')
    iopen = ini_Val.iopen;
else
    iopen = 0;
end
% If protein diffusion is allowed
if (isinf(Material.eta_a0))
    D_c = 0;
else
    D_c = 1;
end
if isfield(Material,'Lmd')
    Lmd = Material.Lmd;
else
    Lmd = 0;
end
% For the term added to the energy
if isfield(Material,'alpha')
    alpha = Material.alpha;
else
    alpha = 0;
end
if isfield(Material,'beta')
    beta = Material.beta;
else
    beta = 0;
end

asp_r = Material.c-Material.d./2.*(S_k.^2);
den2 = (Material.phi_area_max -asp_r.*phi_k).^2;

tmp2 = (C(:,1)./ Aux.au);

tmp4 = + alpha.*phi_k.*asp_r.^2./den2;
K=zeros(ini_Val.ncontrol);
connect = Invariant.connect;
if(D_c == 1)
    
    aux1 = tmp2.* Material.r.*(1./den2)./Material.eta_a0.*Invariant.gweight*dt;
    aux2 = tmp2.*tmp4./Material.eta_a0.*Invariant.gweight*dt;
    aux = aux1 + aux2;
    %aux2 =  ((C1(:,1).*Aux.au - C(:,1).*Aux.dau)./(Aux.au).^2).^2 .* Lmd .* Invariant.gweight;
    for iel=1:size(connect,1)
        ig=(1:ini_Val.gaussno);
        igglob=(iel-1)*ini_Val.gaussno+ig;
        K_loc=Invariant.dNsh(igglob,:)'*diag(aux(igglob))*Invariant.dNsh(igglob,:);
        K(connect(iel,:),connect(iel,:)) = ...
            K(connect(iel,:),connect(iel,:)) + K_loc;
    end
end
