# Supplementary material for: Dynamic mechanochemical feedback between curved membranes and BAR protein self-organization
Source: Nat Commun. 2021 Nov 12;12:6550. doi: 10.1038/s41467-021-26591-3 (PMC8589976; doi:10.1038/s41467-021-26591-3)
Supplement: Supplementary file 25 — Supplementary software 1 [file 41467_2021_26591_MOESM25_ESM.zip › Supplementary Software 1/Matrices/matrix_Mass_Nov_NBAR.m]

function M=matrix_Mass_Nov_NBAR(Aux,C,C1,C2,phi_k,d_phi_k,dd_phi_k,S_k)
global Invariant ini_Val Material dt Constraints


if isfield(Material,'k_A') && isfield(Material,'k_D') && isfield(Constraints,'C_s')
    reac = 1;
    k_A = Material.k_A;
    k_D = Material.k_D;
    C_s = Constraints.C_s;
else
    reac = 0;
    k_A = 1;
    k_D = 0;
    C_s = 1;
end

if isfield(Material,'Lmd')
    Lmd = Material.Lmd;
else
    Lmd = 0;
end

if isfield(ini_Val,'iopen')
    iopen = ini_Val.iopen;
else
    iopen = 0;
end


M=zeros(ini_Val.ncontrol);
connect=Invariant.connect;

k_p = Material.k_p;

C0 = Constraints.C0;

tmp1 = Aux.au .* C(:,1);
aux = tmp1.* Invariant.gweight;

curv_bias = (1212*(abs(Aux.K_theta/2-C0)).^3 - 312*(abs(Aux.K_theta/2-C0)).^2 + 25.7*(abs(Aux.K_theta/2-C0)) - 1.5);
tmp6 = Material.NBAR.*(0*S_k.^2./2 + S_k.*curv_bias) ;


tmp5 = k_p/8 .*(Aux.Hu_theta + S_k.*Aux.K_theta -2*C0).^2;
tmp_reac_D = exp(1 * (tmp5+ tmp6));
tmp_reac_A = exp(-1 * (tmp5+ tmp6));

% Langmuir type sorption
if Constraints.sorption ==1    
    aux_s_1 =  reac*(k_A*C_s+k_D)*tmp1.* Invariant.gweight*dt;
elseif Constraints.sorption ==2
    aux_s_1 =  reac*(k_A*C_s-k_D.*tmp_reac_D).*tmp1.* Invariant.gweight*dt;
else
    aux_s_1 =  reac*(k_A*C_s.*tmp_reac_A+k_D).*tmp1.* Invariant.gweight*dt;
end

for iel=1:size(connect,1)
    ig=(1:ini_Val.gaussno);
    igglob=(iel-1)*ini_Val.gaussno+ig;
    M_loc=Invariant.Nshape(igglob,:)'*diag(aux(igglob))*Invariant.Nshape(igglob,:);
    M_loc_s = Invariant.Nshape(igglob,:)'*diag(aux_s_1(igglob))*Invariant.Nshape(igglob,:);
    M(connect(iel,:),connect(iel,:)) = ...
        M(connect(iel,:),connect(iel,:)) + M_loc + M_loc_s;
end
