# Supplementary material for: Dynamic mechanochemical feedback between curved membranes and BAR protein self-organization
Source: Nat Commun. 2021 Nov 12;12:6550. doi: 10.1038/s41467-021-26591-3 (PMC8589976; doi:10.1038/s41467-021-26591-3)
Supplement: Supplementary file 25 — Supplementary software 1 [file 41467_2021_26591_MOESM25_ESM.zip › Supplementary Software 1/Matrices/objfun_model2_micro.m]

function [f, g, H] = objfun_model2_micro(C_theta2_k)

global Invariant ini_Val x Constraints S_n phi 

if isfield(ini_Val,'iopen')
    iopen = ini_Val.iopen;
else
    iopen = 0;
end
p = ini_Val.p;
C0 = Constraints.C0;
[C,C1,C2,C3] = interpolate(Invariant,x);
[theta2_k, d_theta2_k] = interpolate_func_2(Invariant,C_theta2_k);

% [phi, d_phi, dd_phi] = interpolate_func_2(Invariant,C_phi);
Aux_temp = auxiliary_calculations_micro(Invariant,p,C0,C,C1,C2,phi,C3,S_n);


% Calculate objective f
f = Func_theta2_model2_micro(Aux_temp,C,phi,theta2_k,d_theta2_k,S_n);

if nargout > 1 % gradient required
   %     g = Residual_theta2(Aux,C,C1,phi,theta2,d_theta2,S_n);
        g =Residual_theta2_model2_micro(Aux_temp,C,phi,theta2_k,d_theta2_k,S_n);

    
    if nargout > 2 % Hessian required
        JD =matrix_Jac_theta2_model2_micro(Aux_temp,C,phi,theta2_k,S_n);
        H = (JD)';  
    end

end
