# Supplementary material for: Dynamic mechanochemical feedback between curved membranes and BAR protein self-organization
Source: Nat Commun. 2021 Nov 12;12:6550. doi: 10.1038/s41467-021-26591-3 (PMC8589976; doi:10.1038/s41467-021-26591-3)
Supplement: Supplementary file 27 — Source data [file 41467_2021_26591_MOESM27_ESM.xlsx]

## Sheet: Figure3c
Figure 3c
	Binding curve
	Time (s)	Bud 0.25uM	Bud 0.35uM
	1		2.87768
	2		1.83865
	3	4.37666	2.54143
	4		2.98781
	5		2.83697
	6		3.29417
	7		2.80586
	8	4.26569	2.59114
	9		2.53915
	10		3.13889
	11	4.94965	3.62598
	12	5.04498	4.69451
	13		4.14296
	14		4.17303
	15		4.57086
	16	4.70833	4.09188
	17		4.988
	18	4.6387	4.87899
	19		5.45356
	20		5.30331
	21		5.12233
	22		5.92255
	23	3.943	5.43109
	24		5.84412
	25	5.32165	6.3126
	26	6.43187	5.83732
	27	6.85791	7.12237
	28		7.51673
	29		6.88349
	30		6.61625
	31		7.3821
	32	7.27855	7.65091
	33		7.32597
	34		7.7824
	35		8.39621
	36		8.63776
	37		7.39895
	38	8.02331	8.91828
	39	7.97472	8.99039
	40		9.9056
	41	7.51551	10.2097
	42		9.17402
	43		9.92478
	44		9.93208
	45	7.2586	10.4473
	46	8.38046	9.53226
	47	7.94349	10.6068
	48	8.22626	10.4198
	49	9.30169	11.9064
	50		15.3774
	51	10.1863	15.8717
	52	9.61074	17.5733
	53	10.988	16.1725
	54		17.429
	55		15.4882
	56	10.203	16.9943
	57	8.69964	15.8995
	58	10.0988	15.838
	59	9.88533	17.7294
	60		16.2661
	61		18.7719
	62		17.5525
	63	14.2178	18.8674
	64	10.9895	18.183
	65	12.5267	18.4181
	66	12.3923	20.4392
	67	11.1468	19.5704
	68		20.3265
	69		19.2017
	70	12.1138	20.7035
	71	15.0024	18.3272
	72	12.1132	20.6734
	73	12.7747	19.5279
	74	12.4772	20.9985
	75	15.0712	22.3682
	76	14.9994	21.1661
	77	12.6068	20.7097
	78	14.3716	21.1258
	79	12.7923	24.6963
	80	15.343	20.9371
	81	16.2052	23.4006
	82	14.0692	22.8722
	83	13.9877	23.0689
	84	16.8787	23.5515
	85	13.2981	21.0785
	86	15.114	23.0344
	87	18.0545	25.6617
	88	15.2439	23.1873
	89	13.9332	21.6204
	90	16.9635	24.3261
	91	15.9597	24.2599
	92	17.1863	23.654
	93	17.2768	26.2829
	94	18.4169	25.2462
	95	18.2359	23.7098
	96	16.2621	26.702
	97	16.652	23.9338
	98	16.3361	24.3288
	99	14.728	25.283
	100	16.1735	26.8012
	101	17.7659	26.393
	102	18.7931	24.6591
	103	20.9889	24.9204
	104	17.3222	28.2253
	105	18.0994	27.1856
	106	20.1498	28.3952
	107	19.1238	29.6068
	108	20.9368	26.8717
	109	20.2826	24.6053
	110	18.3493	25.6196
	111	18.6331	27.8665
	112	20.1752	26.8041
	113	20.4756	30.2149
	114	19.3658	26.4048
	115	21.3035	28.1638
	116	21.89	28.1504
	117	19.927	27.7568
	118	19.4722	27.4191
	119	19.4529	27.2985
	120	23.8467	29.3146
	121	20.0044	27.64
	122	20.2865	28.1305
	123	22.4393	29.8562
	124	21.6597	29.7375
	125	20.9925	32.2217
	126	23.0568	29.0191
	127	20.8856	30.5635
	128	22.203	28.4704
	129	21.3695	30.6446
	130	20.1137	32.7919
	131	26.7782	28.0087
	132	22.5367	33.0521
	133	23.5894	30.2601
	134	23.882	29.3053
	135	21.69	28.8605
	136	24.5792	30.3825
	137	25.4036	27.0868
	138	23.9131	32.5409
	139	24.0982	31.3974
	140	25.878	33.2777
	141	26.8161	31.3941
	142	24.3288	30.7071
	143	26.074	33.2254
	144	25.8515	32.4179
	145	22.9633	31.3261
	146	22.5282	30.3269
	147	23.8681	32.0742
	148	23.655	33.0192
	149	24.5728	29.1835
	150	25.0999	32.4008
	151	25.6308	33.239
	152	28.2708	27.9767
	153	26.731	32.3627
	154	28.4299	32.1509
	155	27.9576	32.7305
	156	26.5048	32.8735
	157	28.5497	33.4437
	158	27.3171	33.169
	159	28.2646	34.3144
	160	26.9497	31.627
	161	27.2	33.7469
	162	25.8811	29.869
	163	24.7218	33.3739
	164	29.3031	33.1614
	165	26.2842	37.1086
	166	24.8453	25.81
	167	27.0851	42.4182
	168	27.6345	28.7765
	169	27.8	36.1599
	170	28.0657	35.0652
	171	29.2	35.3283
	172	23.8085	32.2756
	173	28.2553	33.2488
	174	28.8303	36.7348
	175	28.2515	32.0343
	176		33.4808
	177	27.0076	33.2068
	178	27.4227	32.6096
	179	27.3167	30.8383
	180	27.6186	33.9241
	181	28.5841	31.8679
	182	32.2685	33.7105
	183	26.8737	33.5262
	184	29.0555	34.3984
	185	31.9244	34.9521
	186	27.8435	33.714
	187	29.7591	32.4308
	188	28.1802	30.3728
	189	26.6198	29.2116
	190	31.543	33.2219
	191	28.0763	32.0652
	192	29.37	30.6631
	193	26.8544	35.5528
	194	31.705	33.755
	195	28.5657	33.6206
	196	31.2077	31.615
	197	30.2398	33.5539
	198	26.4291	33.2941
	199	29.493	38.8348
	200	30.3111	31.9623
	201	32.5732
	202	28.6913
	203	30.0371
	204	28.5703
	205	31.1339
	206	31.1931
	207	28.8819
	208	33.2627
	209	31.4233
	210
	211	27.2743
	212	28.8228
	213	29.5675
	214	34.7869
	215	31.9575
	216	33.716
	217	29.4134
	218	33.496
	219	30.0608
	220	33.8336
	221	33.032
	222	31.9075
	223	31.5682
	224	32.7651
	225	35.4193
	226	32.0475
	227	29.2576
	228	32.818
	229	32.6501
	230	32.9582
	231	34.734
	232	33.3008
	233	36.8729
	234	33.3952
	235	35.7143
	236	39.5649
	237	35.6344
	238	34.5635
	239	36.2486
	240	34.6969
	241	29.9632
	242	31.8118
	243	34.7577
	244	33.4081
	245	39.3276
	246	34.2517
	247
	248	39.7785
	249	33.7401
	250	29.8738
	251	33.5098
	252	34.4711
	253	36.4083
	254	35.2369
	255	33.277
	256	40.5335
	257	34.6652
	258	36.8723
	259	38.3629
	260	35.7219
	261	38.1276
	262	44.9937
	263	36.5665
	264	36.8957
	265	33.7414
	266	37.3621
	267	37.3637
	268	37.0293
	269	35.9704
	270	41.1866
	271	42.2206
	272	38.0622
	273	45.9717
	274	40.6206
	275	37.986
	276	40.3938
	277	40.4278
	278	40.0575
	279	47.6502
	280	35.0556
	281	36.8756
	282	31.3111
	283	32.1645
	284	33.3906
	285	37.2961
	286	39.4739
	287
	288	30.5969
	289	34.8555
	290	33.1229
	291	37.0191
	292
	293
	294
	295	32.7452
	296	38.2591
	297	44.4696
	298	47.7876
	299	35.7812
	300	31.5398
	301	28.3889
	302	50.0524
	303	47.5777
	304	38.955
	305	39.3987
	306	42.4302
	307
	308	42.7345
	309	34.1466
	310	42.6656
	311	51.9556
	312	33.1288
	313	31.0003
	314	29.9706
	315	33.7771
	316	45.5119
	317	74.3942
	318
	319
	320	50.6528
	321	47.1188
	322
	323
	324	34.4387
	325	35.2222
	326
	327	32.7233
	328	30.8022
	329	52.2728
	330	31.1393
	331	37.794
	332	58.4288
	333	37.8091
	334	31.8606
	335	29.782
	336	32.6331
	337	43.4378
	338
	339
	340
	341	34.472
	342	44.7093
	343
	344
	345
	346
	347
	348
	349
	350
	351

## Sheet: Figure3d
Figure 3c	Binding curve
	Time (s)	Tube 0.25uM	Tube 0.35uM
	1	10.2282
	2	7.01039	15.9434
	3	7.64177	6.87261
	4	6.63132	9.06723
	5	7.95818	9.15613
	6	5.6794	9.52737
	7	7.23891	10.9052
	8	7.31754	8.47325
	9	8.22465	11.48
	10	5.66706	13.4752
	11	7.98954	11.838
	12	6.83043	15.9804
	13	7.01109	15.8725
	14	6.17517	17.9035
	15	5.59189	16.1866
	16	5.61383	15.5246
	17	7.10494	17.4438
	18	7.33171	15.081
	19	6.02554	17.1286
	20	5.59394	17.1972
	21	7.73557	16.0783
	22	8.02201	18.1863
	23	8.5647	19.4514
	24	5.81005	16.8076
	25	6.7718	20.9418
	26	9.00663	17.9315
	27	9.50883
	28	8.0101	23.0878
	29	7.17732	22.2914
	30	10.4689
	31	7.88941	36.3313
	32	8.27528	24.6047
	33	7.45162	39.3605
	34	9.86095	25.2886
	35	10.0825	22.2475
	36	13.4896	24.1388
	37	9.35272	21.5734
	38	13.5421	23.7133
	39	11.3026	34.1433
	40	13.1546	32.3319
	41	31.3665	24.2778
	42	13.3653	27.343
	43	19.8463	29.1263
	44	13.2168	29.9842
	45	13.7534	34.6493
	46	15.7551	47.7546
	47	8.93622	30.0552
	48	13.33	34.5121
	49	10.4089	56.9579
	50	10.3691	48.9765
	51	15.0861	35.1615
	52	9.362	29.5236
	53	12.204	37.6327
	54	10.371	49.3738
	55	12.3837	33.6027
	56	12.5948	28.7936
	57	14.5698	31.9548
	58	13.0076	21.3099
	59	16.0237	27.7986
	60	16.6367	36.2341
	61	19.3907	32.121
	62	19.3033	30.3441
	63	19.166	37.8852
	64	18.1293	40.7632
	65	17.6029	43.8135
	66	18.109	49.3862
	67		34.4612
	68	19.171	40.5015
	69	21.9006	32.8127
	70	25.3348	44.6773
	71	23.8968	36.8028
	72	19.1807	33.1566
	73	22.2448	40.8691
	74	17.3845	44.0315
	75	18.4284	40.1551
	76	21.5912
	77	28.6305	36.4102
	78	21.181	36.137
	79	23.12	45.4425
	80	22.1856	50.8009
	81	24.6987	43.148
	82	22.2523	51.4465
	83	20.195	41.8645
	84	16.4393	34.0472
	85	27.0814	32.817
	86	18.784	48.156
	87	21.1782	54.0526
	88	24.371	52.1454
	89	19.8992	40.4822
	90	26.6005	79.9059
	91	23.3889	34.1656
	92	22.1337	60.8836
	93	20.0812	62.0246
	94	19.0388	47.2443
	95	17.8216	51.6269
	96	24.6662	67.2477
	97	24.9046	47.1484
	98	25.3737	40.5671
	99	23.9961	56.9747
	100	25.5715	34.8403
	101	23.4449	48.2963
	102	25.7428	36.9145
	103	28.1486	42.5418
	104	27.0113	50.3936
	105	26.1134	74.6678
	106	30.0715	41.481
	107	27.8126	50.6117
	108	23.9444	49.057
	109	23.9429	49.7975
	110	29.3729	44.9363
	111	21.2623	41.335
	112	25.7516	38.9067
	113	26.355	49.1896
	114	21.331	62.9093
	115	17.8376	48.1155
	116	23.8928	39.7625
	117	23.8292	49.1044
	118	28.2814	40.4194
	119	29.49	44.4848
	120	27.2002	48.1814
	121	23.4789	41.7401
	122	27.3339	29.2847
	123	26.9627	50.2502
	124	25.7749	33.651
	125	24.8925	52.9113
	126	24.2145	55.1017
	127	24.0024	50.0494
	128	23.2703	96.9296
	129	27.9114	55.3175
	130	27.5987	51.3701
	131	27.9212	51.7625
	132	30.1351	76.7722
	133	35.2249	37.9172
	134	29.2711	33.5161
	135	22.4724	34.4694
	136	26.2902	45.9942
	137	30.2089	40.3113
	138	39.5381	39.0894
	139	31.9346	42.058
	140	29.3067	44.7613
	141	37.8782	58.9192
	142	37.6219	44.3076
	143	31.1184	66.0802
	144	23.8888	50.4158
	145	27.5501	39.3027
	146	32.8222	47.4766
	147	23.2296	37.5358
	148	29.8388	41.9733
	149	25.9819	49.7726
	150	34.2841	48.5508
	151	31.8428	39.3116
	152	32.2683	45.2336
	153	31.2099	48.0909
	154	36.9994	53.7086
	155	35.6053	45.3699
	156	36.3456	50.7243
	157	36.9019	52.6393
	158	42.8672	42.7878
	159	28.8304	49.4556
	160	39.2575	53.4193
	161	37.3738	51.7962
	162	29.3383	45.7807
	163	38.7715	54.6481
	164	38.3304	44.8393
	165	27.0609	39.2538
	166	28.7788	49.2492
	167	29.2642	43.1337
	168	43.0097	45.0525
	169	31.7398	42.4845
	170	33.5966	51.8258
	171	29.8143	42.6163
	172	34.4535	39.4388
	173	33.5253	59.5522
	174	31.9723	61.0685
	175	36.8079	56.4831
	176	36.685	58.627
	177	31.9161	38.1379
	178	29.0759	59.7097
	179	33.6657	52.5947
	180	29.1482	53.7597
	181	31.3327	46.8169
	182	29.8984	64.9801
	183	29.3133	62.2705
	184	33.9331	59.9099
	185	36.6153	64.1814
	186	34.2469	61.3909
	187	28.7627	48.9983
	188	35.108	49.5482
	189	32.0086	44.9939
	190	35.3688	73.9078
	191	43.7587	62.6264
	192	35.1315	62.7796
	193	33.3802	61.9821
	194	38.3962	72.2713
	195	26.9802	54.8851
	196	39.8618	56.5854
	197	37.0654	74.1582
	198	45.2492	52.1908
	199	39.1357	49.0191
	200	35.1227	47.3542
	201	49.743
	202	44.9817
	203	34.9195
	204	31.3034
	205	29.726
	206	35.8021
	207	38.9068
	208	39.1912
	209	37.2666
	210	49.3933
	211	29.2061
	212	37.9518
	213	36.9967
	214	41.4089
	215	44.6827
	216	39.805
	217	38.8407
	218	39.153
	219	45.6131
	220	39.6686
	221	38.964
	222	39.3033
	223	43.4938
	224	40.7122
	225	42.3837
	226	34.9214
	227	38.2043
	228	44.1784
	229	41.745
	230	41.7292
	231	48.8591
	232	39.7666
	233	40.9904
	234	38.4404
	235	43.7791
	236	47.4581
	237	37.4304
	238	44.3543
	239	34.4599
	240	38.3807
	241	45.6061
	242	37.1372
	243	40.6638
	244	39.4971
	245	49.8252
	246	41.5923
	247	39.4924
	248	39.8783
	249	38.5799
	250	46.721
	251	42.2925
	252	38.4337
	253	45.76
	254	46.7594
	255	50.0151
	256	40.4129
	257	46.5232
	258	43.8813
	259	59.4601
	260	43.866
	261	47.6685
	262	48.2967
	263	36.865
	264	46.3794
	265	39.372
	266	32.9426
	267	46.7591
	268	42.2474
	269	49.8103
	270	42.9557
	271	36.3724
	272	44.3589
	273	63.2111
	274	44.8577
	275	41.2559
	276	48.5838
	277	44.3802
	278	45.6873
	279	47.6337
	280	48.2488
	281	46.5129
	282	38.2943
	283	45.1231
	284	48.6184
	285	39.0701
	286	44.8719
	287	44.3776
	288	50.2679
	289	32.5087
	290	55.4566
	291	51.0477
	292	48.3618
	293	44.093
	294	48.486
	295	47.8119
	296	56.2026
	297	48.9225
	298	44.3589
	299	53.4345
	300	46.2263
	301	57.2225
	302	54.2861
	303	40.6544
	304	43.9917
	305	45.6995
	306	56.6512
	307	53.9021
	308	58.8393
	309	58.5053
	310	55.6565
	311	64.2787
	312	49.9783
	313	51.7822
	314	42.727
	315	42.6511
	316	54.8459
	317	44.0708
	318	42.8919
	319	51.6285
	320	49.4632
	321	56.1592
	322	65.8643
	323	56.1388
	324	58.5613
	325	47.9992
	326	54.0995
	327	58.3282
	328	42.5573
	329	46.1809
	330	43.3826
	331	53.0049
	332	42.739
	333	68.2347
	334	65.2507
	335	49.0196
	336	41.7722
	337	59.632
	338	58.7861
	339	56.7215
	340	48.9349
	341	42.874
	342	56.2346
	343	59.4158
	344	48.4077
	345	55.0929
	346	43.3538
	347	53.3635
	348	49.4644
	349	62.6791
	350	48.1113
	351	59.4743

## Sheet: Figure 3e
Figure 3b
		Normalized enrichment
	Enrichment	1.1703
		1.8928
		1.7195
		2.1355
		2.2062
		2.2855
		1.8637
		1.4526
		2.2963
		1.7872
		1.8515
		2.5071
		1.9804
		1.5704
		2.0505
		R = 750 nm
		c_bulk (uM)	phi_t \ phi_v
		0.2	2.229
		0.25	2.1069
		0.3	2.313
		0.35	2.1069
		0.4	2.3893

## Sheet: Figure 4c
Figure 4c
		Before	During	After
	Number of amphiphysin tubes	3	0	3
		1	0	14
		6	0	30
		0	0	8
		0	0	0
		0	0	0
		0	1	0
		2	0	5
		2	0	2
		0	0	12
		0	0	4
		0	0	6
		0	0	8
		3	2	15
		0	0	5
		12	2	15
		0	1	0
		2	0	6
		8	0	6
		1	0	4
		2	0	33
		2	0	4

## Sheet: Figure S1b
Figure S1b
	FRAP recovery
	Time (s)	30s (inside)	15s (inside)	15s (close to edge)	15s (edge)
	1	-0.37397	2.10942e-15	-7.60503e-15	-0.842
	2	-0.36998	-0.16393	-0.47525	-0.47625
	3	3.5527e-15	-0.29374	-1.5045	-1.41
	4	-0.21388	-0.3808	-1.515	-1.5715
	5	-0.47085	-0.35478	-1.43525	-4.6629e-15
	6	-0.61016	-0.30956	-1.1265	-0.10975
	7	-0.24568	-0.29316	-0.222	-1.65175
	8	-0.43779	-0.49302	-0.58175	-1.7105
	9	-0.85185	-0.62688	-0.46075	-1.57075
	10	-0.91401	-0.80856	-0.69525	-1.35375
	11	-0.62463	-0.60716	-1.54725	-1.38625
	12	-0.7186	-0.65503	-1.83375	-1.771
	13	-0.79788	-0.87549	-1.56775	-1.2615
	14	-1.06003	-0.73739	-1.78275	-1.079
	15	-0.67876	-0.67104	-0.7315	-1.7275
	16	-0.72457	-0.86042	-1.10025	-1.9755
	17	-1.03571	-0.77974	-1.297	-1.75025
	18	-1.0992	-0.71938	-1.093	-1.70825
	19	-1.14489	-0.90842	-2.262	-1.221
	20	-0.83082	-1.05517	-2.114	-1.5165
	21	-0.92244	-1.17994	-2.07825	-1.75525
	22	-0.85219	-0.76985	-2.096	-1.6355
	23	-1.03863	-1.03918	-1.2495	-1.7685
	24	-0.89283	-0.97762	-1.3885	-2.01675
	25	-0.95166	-1.08393	-1.737	-1.919
	26	-1.22656	-1.10252	-1.83475	-2.09
	27	-1.29288	-1.11433	-2.649	-1.742
	28	-1.20066	-1.33307	-2.4085	-1.3325
	29	-1.20736	-1.25318	-2.35125	-2.0065
	30	-1.06746	-1.3314	-2.4565	-1.935
	31	-1.96408	-1.4587	-2.425	-1.3495
	32	-1.68924	-1.65159	-1.8325	-1.92175
	33	-1.69974	-1.73293	-1.77125	-1.94375
	34	-1.77703	-1.49442	-1.75475	-1.7935
	35	-2.47624	-1.45637	-2.028	-2.1025
	36	-2.27211	-1.62124	-2.79775	-1.66075
	37	-2.38871	-1.73559	-2.4575	-1.91525
	38	-2.03041	-1.70564	-2.88425	-2.282
	39	-2.38632	-1.64787	-2.46025	-1.10475
	40	-2.51972	-1.54276	-2.271	-1.646
	41	-2.49164	-1.77828	-2.11775	-2.0975
	42	-2.59973	-1.71294	-2.27025	-2.06875
	43	-2.7508	-1.86613	-2.02175	-2.09575
	44	-2.93293	-1.50935	-2.98875	-1.707
	45	-2.79601	-1.85199	-2.9685	-2.0795
	46	-2.74655	-1.94296	-2.8355	-2.13225
	47	-2.72609	-1.76354	-2.72375	-1.58
	48	-2.75265	-1.90777	-2.85125	-1.298
	49	-2.97177	-1.65915	-2.21975	-2.14375
	50	-2.96069	-1.79177	-2.2715	-2.021
	51	-3.0014	-1.72091	-2.291	-2.16325
	52	-3.17091	-1.74057	-2.1395	-1.909
	53	-3.25193	-1.77961	-3.03925	-1.7735
	54	-3.23507	-1.93686	-3.19275	-2.19475
	55	-3.2476	-1.95889	-3.08425	-2.026
	56	-3.16182	-1.81148	-3.2245	-2.20325
	57	-3.10067	-1.86347	-3.12375	-2.104
	58	-3.24363	-1.89269	-2.94425	-1.959
	59	-3.367	-1.73724	-3.35825	-2.054
	60	-3.39116	-1.95007	-3.254	-2.1745
	61	-3.65133	-1.96686	-3.34725	-2.18175
	62	-3.32323	-1.96195	-3.14775	-2.099
	63	-3.46494	-1.87317	-3.18525	-2.06575
	64	-3.89156	-2.04647	-3.5135	-2.38425
	65	-3.98048	-2.03864	-3.33775	-2.313
	66	-3.95093	-1.82782	-3.36325	-2.204
	67	-3.67278	-1.68254	-3.325	-2.28875
	68	-3.84077	-1.7154	-3.29125	-2.19925
	69	-3.78605	-1.81374	-3.3085	-2.21
	70	-3.76833	-1.74548	-3.38625	-2.32375
	71	-3.6176	-1.8229	-3.2715	-2.33775
	72	-3.77224	-1.90179	-3.333	-2.088
	73	-3.50019	-1.94217	-3.25	-2.08375
	74	-3.60883	-1.85099	-3.025	-2.07125
	75	-3.61812	-1.88771	-3.14075	-2.246
	76	-3.61481	-1.71832	-3.3535	-2.3645
	77	-3.49004	-1.88532	-3.15125	-2.2135
	78	-3.63613	-1.74461	-3.04675	-2.06375
	79	-3.45611	-1.67835	-3.16	-2.279
	80	-3.63327	-1.84508	-3.22325	-2.20825
	81	-3.24967	-1.79316	-3.187	-2.227
	82	-3.35584	-1.64429	-3.2005	-2.152
	83	-3.66142	-1.86294	-2.9875	-1.88175
	84	-3.33108	-1.87848	-2.89825	-2.174
	85	-3.24044	-1.70724	-3.07375	-2.125
	86	-3.40458	-1.69196	-3.202	-2.3295
	87	-3.16348	-1.6318	-2.8345	-2.07675
	88	-3.16667	-1.64136	-2.85275	-2.0005
	89	-3.33446	-1.72084	-2.919	-2.245
	90	-3.13586	-1.71381	-3.12675	-2.44275
	91	-3.20086	-1.76222	-2.8065	-1.884
	92	-2.96341	-1.74442	-2.963	-2.18525
	93	-3.0237	-1.61514	-2.88125	-2.0005
	94	-2.94422	-1.64621	-2.9585	-2.1675
	95	-3.21268	-1.64834	-2.89375	-2.275
	96	-3.10757	-1.80498	-2.91175	-2.16
	97	-3.11214	-1.84688	-2.90025	-2.29575
	98	-2.93686	-1.69727	-3.007	-2.20575
	99	-3.03878	-1.61792	-2.89175	-2.22075
	100	-2.81807	-1.52941	-3.17175	-2.39425
	101	-2.96494	-1.75743	-2.6655	-1.9775
	102	-2.72544	-1.48672	-2.864	-2.18225
	103	-2.86076	-1.63273	-2.81425	-2.172
	104	-2.76315	-1.498	-2.8165	-2.0775
	105	-2.88486	-1.83738	-2.89625	-2.12225
	106	-2.93652	-1.75125	-2.98025	-2.254
	107	-2.89914	-1.64893	-2.69675	-2.0895
	108	-2.71508	-1.6729	-2.87975	-2.105
	109	-2.91527	-1.49748	-2.999	-2.288
	110	-2.90272	-1.66918	-2.64475	-2.36375
	111	-2.62358	-1.70331	-2.6715	-2.09125
	112	-2.64807	-1.55882	-2.66725	-2.068
	113	-2.57722	-1.5251	-2.79775	-2.02925
	114	-2.56321	-1.39827	-2.8075	-2.11775
	115	-2.64157	-1.53485	-2.71125	-2.16825
	116	-2.58758	-1.64621	-2.84475	-2.31225
	117	-2.53639	-1.61607	-2.9325	-2.04975
	118	-2.5585	-1.43127	-2.81425	-2.3145
	119	-2.41507	-1.48433	-2.60125	-1.90625
	120	-2.46693	-1.52616	-2.58775	-2.13475
	121	-2.60073	-1.43194	-2.70425	-2.19475
	122	-2.38254	-1.49163	-2.8275	-2.23525
	123	-2.45479	-1.60643	-2.86425	-2.432
	124	-2.47344	-1.57576	-2.584	-2.152
	125	-2.60445	-1.46108	-2.80675	-2.187
	126	-2.49542	-1.49886	-2.802	-2.23375
	127	-2.29482	-1.54303	-2.5305	-2.13925
	128	-2.2399	-1.54953	-2.70725	-2.173
	129	-2.13858	-1.49986	-2.49825	-2.23175
	130	-2.41726	-1.39051	-2.70275	-2.28975
	131	-2.22497	-1.43293	-2.59575	-2.19925
	132	-2.3747	-1.49734	-2.635	-2.0675
	133	-2.40618	-1.42044	-2.634	-2.1515
	134	-2.3518	-1.56441	-2.89525	-2.353
	135	-2.49674	-1.48439	-2.718	-2.35575
	136	-2.25146	-1.33107	-2.45825	-2.0295
	137	-2.22025	-1.51434	-2.5495	-2.1895
	138	-2.11168	-1.61028	-2.492	-2.19775
	139	-2.18957	-1.52396	-2.60775	-2.1525
	140	-2.17443	-1.49435	-2.583	-2.09675
	141	-2.15166	-1.42728	-2.47675	-1.9985
	142	-2.31036	-1.66128	-2.41775	-2.13575
	143	-2.24489	-1.48818	-2.53025	-2.1315
	144	-1.91202	-1.4741	-2.598	-2.16925
	145	-2.13598	-1.51951	-2.4905	-2.29025
	146	-2.18187	-1.65584	-2.23225	-2.036
	147	-2.1482	-1.38612	-2.1905	-2.13725
	148	-2.01288	-1.50989	-2.4155	-2.00625
	149	-2.00922	-1.37509	-2.4865	-2.16825
	150	-2.12822	-1.46818	-2.54025	-2.1885
	151	-1.97782	-1.52934	-2.4	-2.135
	152	-2.1923	-1.39807	-2.48625	-2.1825
	153	-1.9583	-1.46639	-2.311	-2.15475
	154	-1.96188	-1.37834	-2.3625	-2.02875
	155	-2.00491	-1.55405	-2.16375	-2.024
	156	-2.12144	-1.37841	-2.40075	-2.15425
	157	-2.11666	-1.38963	-2.3955	-2.08075
	158	-1.96307	-1.30418	-2.441	-2.0835
	159	-1.9433	-1.35697	-2.29575	-1.95325
	160	-1.88452	-1.30405	-2.33775	-2.16025
	161	-1.9397	-1.35729	-2.27275	-2.05525
	162	-2.01621	-1.21992	-2.48725	-2.17525
	163	-1.9832	-1.5591	-2.197	-2.07325
	164	-2.04987	-1.37343	-2.24775	-2.22525
	165	-1.96793	-1.57589	-2.39925	-2.27525
	166	-1.88857	-1.30264	-2.3755	-2.02025
	167	-2.07557	-1.44461	-2.3745	-2.11175
	168	-2.01408	-1.28844	-2.525	-2.324
	169	-1.96607	-1.11965	-2.34575	-2.01475
	170	-1.82244	-1.60955	-2.19825	-2.11
	171	-1.73798	-1.29421	-2.225	-2.22725
	172	-1.96806	-1.48486	-2.36175	-2.195
	173	-1.77264	-1.26328	-2.19225	-1.918
	174	-1.84382	-1.30013	-2.28275	-2.32375
	175	-1.8994	-1.25	-2.22925	-2.00125
	176	-1.90836	-1.3336	-2.1555	-2.10725
	177	-1.86421	-1.36487	-2.0275	-2.0235
	178	-1.80579	-1.20339	-2.3325	-2.264
	179	-1.86023	-1.29422	-2.4375	-2.26725
	180	-1.82722	-1.35464	-2.23975	-2.13825
	181	-1.56448	-1.28704	-2.263	-2.267
	182	-1.81872	-1.19501	-2.17	-2.14475
	183	-1.85404	-1.12198	-2.11825	-2.1185
	184	-1.80192	-1.3318	-2.141	-2.273
	185	-1.7395	-1.40756	-2.20225	-2.202
	186	-1.61256	-1.23545	-2.04375	-1.9845
	187	-1.83061	-1.42245	-1.98975	-2.00125
	188	-1.83393	-1.29071	-2.17225	-2.18525
	189	-1.76062	-1.18798	-2.14575	-2.29075
	190	-1.81548	-1.15982	-2.00775	-1.87525
	191	-1.80625	-1.26666	-2.248	-2.24275
	192	-1.63174	-1.34362	-2.1785	-2.2205
	193	-1.73971	-1.18333	-2.175	-2.286
	194	-1.61082	-1.26593	-1.9725	-2.01675
	195	-1.80212	-1.27549	-2.0665	-2.19575
	196	-1.87038	-1.10823	-2.20925	-2.29575
	197	-1.67761	-1.28532	-2.078	-2.09225
	198	-1.70843	-1.26194	-2.02275	-2.1075
	199	-1.65133	-1.28951	-2.09575	-2.13775
	200	-1.81467	-1.27881	-2.116	-2.06625
	201	-1.7419	-1.17463	-1.817	-1.85375
	202	-1.74011	-1.21859	-1.97325	-2.0785
	203	-1.85027	-1.28638	-2.118	-2.16
	204	-1.6063	-1.18054	-1.876	-2.11375
	205	-1.72456	-1.15551	-1.96075	-2.1465
	206	-1.60033	-1.15106	-2.12125	-2.0675
	207	-1.54157	-1.09322	-1.98225	-2.245
	208	-1.58082	-1.14421	-2.04325	-2.133
	209	-1.79953	-1.14395	-2.116	-2.22
	210	-1.75551	-1.09873	-2.067	-2.1535
	211	-1.77045	-1.31799	-2.0655	-2.126
	212	-1.7312	-1.12895	-2.167	-2.2325
	213	-1.73353	-1.17058	-1.6515	-1.7695
	214	-1.73573	-1.08491	-2.09125	-2.3345
	215	-1.67144	-1.15677	-1.922	-2.18275
	216	-1.58964	-1.08246	-2.1275	-2.2285
	217	-1.63991	-1.08997	-2.009	-2.2105
	218	-1.70206	-1.08479	-1.974	-2.04825
	219	-1.65186	-1.05889	-1.89125	-2.0645
	220	-1.50425	-1.05006	-2.02425	-2.131
	221	-1.60458	-1.05791	-1.9565	-2.0295
	222	-1.64702	-1.09726	-1.9215	-1.996
	223	-1.55757	-1.01408	-2.14125	-2.25025
	224	-1.56747	-1.2035	-2.05825	-2.09875
	225	-1.48751	-0.99063	-1.9775	-2.25775
	226	-1.69316	-1.02981	-1.8205	-1.96775
	227	-1.58811	-0.95478	-1.8345	-2.1495
	228	-1.50996	-1.04302	-1.96675	-2.17475
	229	-1.64548	-1.06865	-1.88075	-2.18775
	230		-1.02443	-1.91725	-2.08125
	231		-1.27097	-1.94525	-2.11825
	232		-1.18446	-1.81475	-2.122
	233		-1.0342	-2.13475	-2.27975
	234		-1.11435	-1.92675	-2.19325
	235		-0.93241	-1.70925	-2.252
	236		-0.94116	-1.9985	-2.2845
	237		-0.98625	-1.955	-2.19125
	238		-1.15278	-1.9395	-2.27125
	239		-1.06128	-1.879	-2.0175
	240		-0.93931	-1.8045	-1.955
	241		-1.11646	-1.89075	-2.13
	242		-1.15677	-1.65475	-1.89475
	243		-1.16221	-1.6895	-2.09375
	244		-1.14183	-1.69725	-1.9705
	245		-0.93412	-1.69725	-1.95125
	246		-1.13452	-1.7855	-2.1235
	247		-0.91759	-1.94625	-2.25725
	248		-0.90218	-1.908	-2.047
	249		-1.06029	-1.788	-2.1505
	250		-1.0073	-1.951	-2.18775
	251		-1.04037	-1.78375	-2.04525
	252		-1.00671	-1.88825	-2.17325
	253		-0.89455	-1.87225	-2.06775
	254		-1.01022	-1.83975	-2.181
	255		-0.99907	-1.629	-2.0335
	256		-1.1077	-1.85975	-2.25375
	257		-0.76872	-1.90875	-2.28225
	258		-0.99914	-1.89	-2.233
	259		-0.83619	-1.6475	-2.08025
	260		-0.81766	-1.5895	-1.978
	261		-1.13665	-1.7565	-2.1215
	262		-0.94993	-1.505	-1.9955
	263		-1.05352	-1.6575	-1.89675
	264		-0.82324	-1.6985	-1.98225
	265		-1.13579	-1.8195	-2.1815
	266		-1.14342	-1.91875	-2.28675
	267		-0.88193	-1.7425	-2.188
	268		-1.01288	-1.607	-1.86625
	269		-0.80484	-1.67925	-2.145
	270		-0.75245	-1.9135	-2.076
	271		-1.06666	-1.71225	-2.11925
	272		-0.85956	-1.7355	-2.01775
	273		-1.01182	-1.99	-2.20475
	274		-0.93346	-1.6605	-2.02725
	275		-0.97476	-1.71425	-2.0725
	276		-0.89237	-1.51275	-1.91275
	277		-0.79196	-1.56275	-1.889
	278		-1.03087	-1.769	-2.14825
	279		-0.81567	-1.8135	-2.1755
	280		-0.76527	-1.599	-2.0185
	281		-1.03067	-1.63675	-1.93625
	282		-0.73877	-1.8555	-2.24525
	283		-0.96746	-1.56075	-1.92425
	284		-0.9047	-1.50375	-2.0455
	285		-0.87151	-1.5765	-1.987
	286		-0.92762	-1.69475	-2.104
	287		-0.8818	-1.6505	-2.20475
	288		-0.85338	-1.817	-2.3565
	289		-1.01925	-1.7075	-2.09425
	290		-0.90545	-1.581	-1.9775
	291		-0.87609	-1.4975	-2.11225
	292		-0.81991	-1.6325	-2.07125
	293		-0.88134	-1.48325	-2.07075
	294		-0.7336	-1.64075	-2.03275
	295		-1.03246	-1.60825	-1.93825
	296		-0.69528	-1.79975	-2.16825
	297		-0.83326	-1.57425	-1.99725
	298		-0.83201	-1.5955	-2.05475
	299		-0.93154	-1.55975	-2.0405
	300		-0.78465	-1.5895	-2.118
	301		-0.73028	-1.71575	-2.136
	302		-0.94827	-1.59775	-1.9865
	303		-0.74442	-1.603	-2.259
	304		-0.78838	-1.636	-2.10825
	305		-0.88797	-1.474	-1.867
	306		-0.76925	-1.5935	-2.08
	307		-0.86593	-1.62275	-2.1575
	308		-0.6814	-1.60725	-2.27375
	309		-0.73831	-1.64125	-2.20925
	310		-0.8915	-1.59875	-1.9845
	311		-0.64501	-1.44275	-2.06775
	312		-0.59481	-1.493	-2.15275
	313		-0.93824	-1.562	-2.0805
	314		-0.72529	-1.477	-2.1045
	315		-0.90896	-1.74225	-2.15875
	316		-0.67682	-1.6505	-1.99475
	317		-0.7079	-1.54025	-2.1125
	318		-0.75917	-1.50475	-2.11175
	319		-0.80923	-1.50225	-2.10875
	320		-0.6761	-1.57625	-2.15025
	321		-0.57841	-1.6645	-2.06025
	322		-0.65431	-1.41425	-1.9545
	323		-0.71527	-1.4825	-2.14075
	324		-0.77104	-1.17125	-1.67975
	325		-0.67476	-1.5025	-2.156
	326		-0.67562	-1.542	-2.09675
	327		-0.91939	-1.5855	-2.0715
	328		-0.92297	-1.47	-2.186
	329		-0.53752	-1.534	-2.019
	330		-0.73771	-1.42025	-2.10375
	331		-0.59468	-1.73025	-2.13125
	332		-0.67271	-1.54125	-2.144
	333		-0.83233	-1.5105	-2.09375
	334		-0.71898	-1.50775	-2.1165
	335		-0.66746	-1.43975	-2.0275
	336		-0.51706	-1.5915	-2.12
	337		-0.3925	-1.37275	-1.93375
	338		-0.77529	-1.37575	-2.00025
	339		-0.63731	-1.642	-2.22075
	340		-0.68785	-1.23725	-1.88025
	341		-0.7249	-1.52775	-2.10625
	342		-0.88652	-1.275	-1.94125
	343			-1.43975	-2.10425
	344			-1.57625	-2.17475
	345			-1.34975	-1.90775
	346			-1.57225	-2.1355
	347			-1.5585	-2.145
	348			-1.554	-2.26475
	349			-1.55475	-2.116

## Sheet: Figure S1c
Figure S1b
	FRAP recovery symmetry
	Time (s)	Left (inside pattern)	Right (inside pattern)	Left (close to edge)	Right (close to edge)
	1	0	0	0	0
	2	0.02533	0.06708	0.25816	0.06521
	3	0.27701	0.29218	0.15082	0.18342
	4	0.34832	0.32323	0.39267	0.39673
	5	0.41167	0.42684	0.34375	0.19429
	6	0.24124	0.27553	0.39539	0.13043
	7	0.41416	0.40199	0.27718	0.37227
	8	0.2713	0.2882	0.4443	0.5095
	9	0.26881	0.33565	0.35191	0.39538
	10	0.41192	0.399	0.44702	0.36141
	11	0.39304	0.34261	0.41848	0.5394
	12	0.30036	0.40572	0.47284	0.34918
	13	0.4785	0.56795	0.37229	0.30842
	14	0.26881	0.36994	0.53805	0.42527
	15	0.51676	0.60124	0.99321	0.69972
	16	0.38235	0.4959	0.5462	0.42255
	17	0.59974	0.65789	0.57202	0.42798
	18	0.46559	0.53441	0.70517	0.38315
	19	0.46086	0.54708	0.46875	0.56793
	20	0.46533	0.47354	0.82473	0.66032
	21	0.63925	0.62236	0.82881	0.68206
	22	0.40173	0.50186	0.65761	0.70516
	23	0.51378	0.52547	0.55436	0.69157
	24	0.49167	0.60845	1.27175	1.10734
	25	0.50211	0.51454	0.77854	0.79755
	26	0.5108	0.64323	1.07066	0.81114
	27	0.5503	0.73341	0.98777	0.87092
	28	0.66459	0.67851	1.2174	1.05977
	29	0.33714	0.36372	1.01631	0.71059
	30	0.39826	0.69938	0.98777	0.75136
	31	0.61937	0.60223	0.87365	0.78396
	32	0.46881	0.58584	0.97963	0.7894
	33	0.58434	0.60845	1.02718	0.9538
	34	0.4862	0.58161	1.00272	0.80706
	35	0.73764	0.759	0.7568	0.97146
	36	0.60844	0.76149	0.88044	0.8125
	37	0.67304	0.88472	0.9905	0.66032
	38	0.6631	0.65068	1.29756	1.16304
	39	0.83751	0.96795	0.87093	0.95652
	40	0.78807	0.86236	1.23234	1.09239
	41	0.78459	0.86509	1.28397	1.04211
	42	0.65689	0.7851	1.26767	1.02581
	43	0.59179	0.64596	1.15625	1.01222
	44	0.74608	0.7292	1.27039	1.03396
	45	0.63527	0.7441	1.50544	1.1644
	46	0.79676	0.84397	1.14946	0.96875
	47	0.69167	0.76298	1.64946	1.40625
	48	0.66459	0.80646	1.52718	1.37907
	49	0.72248	0.89093	1.47419	1.23641
	50	0.93441	0.95354	1.41713	1.2269
	51	0.93167	1.00522	1.57338	1.28261
	52	0.6954	0.89143	1.33289	1.14538
	53	0.74956	0.80919	1.41305	1.16984
	54	0.85465	1.00546	1.45789	1.13859
	55	1.10757	1.0882	1.61277	1.34239
	56	0.96546	1.11975	1.69022	1.31386
	57	0.85589	0.9123	1.67664	1.49456
	58	0.89366	1.04621	1.44838	1.24727
	59	0.73713	0.78708	1.26359	1.43206
	60	0.62409	0.81316	1.41577	1.16304
	61	0.82136	0.94733	1.76767	1.38179
	62	0.79577	1.05491	1.7405	1.21331
	63	0.97788	1.07304	1.41713	1.3057
	64	0.72943	0.92969	1.80571	1.66304
	65	0.92446	1.07155	1.4674	1.37364
	66	0.99378	1.14733	1.70517	1.28396
	67	0.93093	0.99851	1.76631	1.50407
	68	0.91179	0.98808	1.50272	1.34239
	69	1.01142	1.15627	1.68071	1.56657
	70	1.00496	1.04497	1.86142	1.19565
	71	0.79999	0.93192	1.54756	1.19972
	72	0.76273	0.93987	1.76495	1.48641
	73	1.03328	1.07155	1.875	1.52173
	74	1.06011	1.16298	1.81794	1.55298
	75	0.99726	1.17466	1.83425	1.71331
	76	0.99875	1.05565	1.52582	1.39538
	77	0.83751	1.01988	1.92527	1.55298
	78	0.99428	1.0959	2.07609	1.65896
	79	0.80869	0.97565	1.94159	1.70923
	80	0.82409	1.03553	1.7799	1.29619
	81	0.99353	1.08547	2.08561	1.64673
	82	0.9754	1.09316	1.91713	1.46875
	83	1.02161	1.04	2.02854	1.67934
	84	1.09987	1.22683	1.93343	1.63994
	85	1.07652	1.16447	2.04213	1.65489
	86	1.15006	1.22286	1.86277	1.68614
	87	1.21415	1.1928	1.79892	1.62227
	88	1.00347	1.06261	1.94022	1.65896
	89	1.11453	1.22236	1.83152	1.55434
	90	1.16596	1.30584	2.09784	1.91575
	91	1.29316	1.38062	1.678	1.38043
	92	1.19428	1.20199	1.86006	1.67798
	93	1.25192	1.29093	1.91848	1.78125
	94	1.26285	1.37739	1.83152	1.63179
	95	1.21341	1.24075	1.92527	1.65625
	96	0.99652	1.02162	1.79892	1.67255
	97	1.21987	1.23031	1.84375	1.68206
	98	1.30111	1.33466	2.22555	1.60734
	99	1.36496	1.47627	1.77175	1.55977
	100	1.12099	1.31429	2.11277	1.86684
	101	1.15129	1.28423	2.30436	1.87636
	102	1.1518	1.22981	1.8125	1.50136
	103	1.28397	1.26286	1.95517	1.88179
	104	1.02161	1.10807	2.17527	1.80298
	105	1.09142	1.33143	1.93343	1.67934
	106	1.52049	1.67056	2.17664	2.15081
	107	1.0539	1.06186	2.14131	1.69836
	108	1.17565	1.3446	2.08968	1.79075
	109	1.13515	1.23528	2.16034	1.79211
	110	1.38806	1.44919	2.08425	2.02852
	111	1.26409	1.26087	2.20925	2.16847
	112	1.25316	1.36273	1.96468	1.77717
	113	1.3431	1.33292	2.00409	1.83967
	114	1.42185	1.48845	2.22555	2.03532
	115	1.29043	1.31453	2.04213	1.68614
	116	1.42359	1.49342	2.15761	2.00679
	117	1.1426	1.2805	2.23098	1.63179
	118	1.11651	1.33044	2.14402	1.90081
	119	1.19303	1.28621	2.20245	2.19157
	120	1.43999	1.42559	1.97147	1.68477
	121	1.12695	1.25391	2.18071	1.65625
	122	1.12422	1.15826	1.9443	1.88586
	123	1.20546	1.25441	2.32202	2.09782
	124	1.25664	1.27776	2.23777	2.13722
	125	1.17167	1.26013	2.40354	1.92527
	126	1.29068	1.29987	2.25952	2.05977
	127	1.24198	1.2954	2.04892	2.02852
	128	1.19428	1.24795	2.15218	2.03532
	129	1.12447	1.20249	1.97555	1.78804
	130	1.20024	1.23528	2.2799	2.00136
	131	1.12372	1.19553	2.37772	2.15217
	132	1.15975	1.25366	2.32338	2.08423
	133	1.36421	1.34435	2.19159	2.06521
	134	1.22981	1.36099	2.05164	1.81386
	135	1.21366	1.25689	2.5924	2.11548
	136	1.15477	1.19975	2.19566	1.98777
	137	1.2221	1.19304	2.21604	1.97282
	138	1.2236	1.30534	2.56115	1.91168
	139	1.19279	1.25143	2.28125	2.08152
	140	1.22534	1.25938	2.17256	1.88722
	141	1.35502	1.40497	2.39131	1.96739
	142	1.41192	1.41466	2.33017	2.10325
	143	1.27626	1.30261	2.55571	1.93614
	144	1.29316	1.34286	2.48642	2.00543
	145	1.34658	1.31751	2.21061	1.96059
	146	1.42385	1.5041	2.31794	1.77989
	147	1.45068	1.53043	2.20517	1.9144
	148	1.35229	1.35925	2.64811	1.87907
	149	1.38136	1.38286	2.34784	1.96875
	150	1.35453	1.48397	2.59104	2.39538
	151	1.46707	1.40497	2.23914	1.8913
	152	1.32049	1.4395	2.34919	2.02581
	153	1.50881	1.48448	2.41577	2.01494
	154	1.42832	1.54236	2.2962	1.85597
	155	1.57043	1.65739	2.60598	2.31386
	156	1.46732	1.5195	2.62772	2.05842
	157	1.55974	1.63528	2.4375	2.14538
	158	1.53739	1.50161	2.428	2.19836
	159	1.53788	1.50832	2.50544	2.10734
	160	1.45341	1.46162	2.46875	2.07336
	161	1.57739	1.52223	2.69294	2.29347
	162	1.56993	1.68447	2.59511	2.02717
	163	1.46285	1.49864	2.32202	2.27173
	164	1.64347	1.63478	2.39539	2.06657
	165	1.36198	1.48944	2.33289	1.97011
	166	1.50782	1.50584	2.63995	2.36005
	167	1.56446	1.57813	2.41305	2.447
	168	1.40993	1.39478	2.6318	2.17527
	169	1.40148	1.40298	2.62636	2.22146
	170	1.50409	1.55007	2.36957	2.16984
	171	1.48123	1.52944	2.84104	2.50271
	172	1.50906	1.57093	2.7799	2.13043
	173	1.40322	1.50609	2.72284	2.26222
	174	1.54534	1.56124	2.6155	2.25
	175	1.48397	1.48397	2.71061	2.38994
	176	1.34484	1.44074	2.71061	2.25
	177	1.63179	1.73913	2.678	2.46875
	178	1.55974	1.59329	2.66169	2.24184
	179	1.63676	1.61267	2.69294	2.30298
	180	1.54882	1.47428	2.53941	2.27173
	181	1.36372	1.51553	2.59784	2.29619
	182	1.50061	1.52795	2.78805	2.35734
	183	1.51353	1.51031	2.64267	2.29619
	184	1.51701	1.59304	2.3818	2.11548
	185	1.6149	1.75652	2.6318	2.36141
	186	1.42385	1.55925	2.44022	1.9538
	187	1.67502	1.66385	2.37909	1.97961
	188	1.68819	1.6713	2.33832	2.18886
	189	1.59204	1.68546	2.41713	1.90761
	190	1.61987	1.67751	2.5	2.22418
	191	1.53142	1.59702	2.76495	2.24456
	192	1.5272	1.62708	2.57202	2.13315
	193	1.46459	1.56969	2.45245	2.06386
	194	1.77912	1.76149	2.47284	2.02717
	195	1.52521	1.52844	2.59647	2.14809
	196	1.65291	1.73466	2.67392	2.23505
	197	1.7344	1.82211	2.85191	2.37364
	198	1.45738	1.44273	2.66577	2.32336
	199	1.63925	1.63453	2.8587	2.30977
	200	1.66956	1.66261	2.80436	2.46467
	201	1.77565	1.77242	2.95789	2.36277
	202	1.67478	1.58485	2.60327	2.27581
	203	1.64745	1.60273	2.53805	2.21602
	204	1.70185	1.65888	2.69702	2.34511
	205	1.56919	1.61566	2.52854	2.31657
	206	1.86186	1.90485	2.79348	2.35734
	207	1.79428	1.8713	2.72827	2.31386
	208	1.59229	1.6959	2.77039	2.28804
	209	1.78707	1.83826	2.79756	2.19565
	210	1.57117	1.64497	2.67664	2.09782
	211	1.78459	1.77516	2.73642	2.30977
	212	1.69093	1.64249	2.82881	2.46059
	213	1.70161	1.72994	2.74593	2.52717
	214	1.73962	1.83752	2.66305	2.44157
	215	1.60372	1.59677	2.62229	2.20516
	216	1.65242	1.73267	2.4674	2.28532
	217	1.67652	1.63205	2.7405	2.38859
	218	1.59776	1.68124	2.50136	2.1019
	219	1.83875	1.8328	2.4905	2.2038
	220	1.68198	1.78261	2.47419	2.15761
	221	1.59279	1.64024	2.72147	2.56929
	222	1.80273	1.8082	2.84647	2.56657
	223	1.69018	1.82633	2.84647	2.42527
	224	1.85788	1.79006	2.67392	2.43614
	225	1.89366	2.04273	2.76088	2.41711
	226	1.58061	1.50758	2.74457	2.34375
	227	1.73962	1.6713	2.80843	2.45244
	228	1.70732	1.71851	3.00136	2.19565
	229	1.74583	1.83901	2.6875	2.41032
	230	1.879	1.88547	2.55843	2.49184
	231	1.67502	1.66435	2.34511	2.1413
	232	1.74906	1.78559	2.67256	2.38315
	233	1.75328	1.73615	2.75272	2.25543
	234	1.88944	1.88497	2.80436	2.5394
	235	1.67552	1.79776	2.93479	2.36548
	236	1.80372	2.02136	2.47691	2.26086
	237	1.76198	1.82236	2.68479	2.39809
	238	1.88124	1.94013	2.70517	2.18342
	239	1.67626	1.79702	2.56659	2.16168
	240	1.80074	1.90236	2.64131	2.27445
	241	1.79154	1.81217	2.66034	2.27852
	242	1.72223	1.79031	2.89946	2.34646
	243	1.78881	1.67478	2.74186	2.49592
	244	1.76844	1.78832	2.54213	2.37907
	245	1.87105	1.94211	2.57881	2.322
	246	1.87503	1.95055	2.70789	2.36956
	247	1.91751	1.90782	2.68207	2.43206
	248	1.98384	2.03105	2.87093	2.3913
	249	1.8236	1.8718	2.84511	2.49864
	250	1.58235	1.67528	2.99865	2.51766
	251	1.83924	1.88721	2.91441	2.42527
	252	1.84198	1.88	2.71196	2.23097
	253	1.72049	1.75404	2.72691	2.3845
	254	1.62161	1.73689	2.97691	2.51902
	255	1.73266	1.81118	2.76088	2.54755
	256	1.67279	1.68273	2.57202	2.43614
	257	1.7903	1.81242	2.84647	2.5625
	258	1.78633	1.78336	2.69702	2.35325
	259	1.96446	1.88373	2.80843	2.24864
	260	1.76744	1.8154	2.875	2.07472
	261	1.78559	1.78336	2.83152	2.52445
	262	1.70235	1.71726	3.0462	2.4375
	263	1.85292	1.84969	2.75816	2.23505
	264	1.69465	1.76547	2.54348	2.37771
	265	1.70161	1.70882	2.88452	2.54484
	266	1.83477	1.84273	2.99457	2.38586
	267	1.68521	1.77068	2.84919	2.49727
	268	1.80049	1.88721	2.84784	2.45788
	269	1.78161	1.77193	2.98777	2.67255
	270	1.64819	1.72646	2.64402	2.49456
	271	1.74832	1.95652	2.86686	2.46467
	272	1.97241	1.93565	2.66169	2.44429
	273	1.84024	1.93093	3.02175	2.39538
	274	1.90509	1.99727	2.63723	2.14809
	275	1.83378	1.87404	2.82609	2.65217
	276	2.0072	1.96099	2.68207	2.34239
	277	1.98384	1.84646	2.89811	2.73913
	278	1.70782	1.80174	2.88588	2.40489
	279	1.77664	1.74559	2.78669	2.57609
	280
	281
	282
	283
	284
	285
	286
	287
	288
	289
	290
	291
	292
	293
	294
	295
	296
	297
	298
	299
	300
	301
	302
	303
	304
	305
	306
	307
	308
	309
	310
	311
	312
	313
	314
	315
	316
	317
	318
	319
	320
	321
	322
	323
	324
	325
	326
	327
	328
	329
	330
	331
	332
	333
	334
	335
	336
	337
	338
	339
	340
	341
	342
	343
	344
	345
	346
	347
	348
	349

## Sheet: Figure S2b
Figure S2b
		Diameter (nm)
	Diameter	15
		21
		21
		14
		16
		14
		10
		9
		26
		28
		26
		29
		23
		21
		31
		34
		47
		34
		40
		45
		42
		44
		32
		23
		27
		42
		21
		27
		19
		20
		15
		21
		24
		24
		28
		10
		22
		15
		16
		30
		34
		25
		24
		10
		10
		20
		17
		22
		23
		20

## Sheet: Figure S4b
Figure S4b
	Bud consumption
	Time (s)	0.5uM	0.5uM	0.35uM	0.25uM	0.25uM
	0	1.5	1.5	1.6	1.4	1.2
	35		1.2
	38	1.2
	47		0.8
	160	0.7
	258			1.4
	290			1.2
	324			1
	350			0.7
	475				1
	580				0.85
	590					0.9

## Sheet: Figure S5b
Figure S5b
		0.25uM	0.35uM	0.5uM
	Onset of elongation (s)	355	185	2
		515	200	4
		420	170	12
		565		21
		650		6
				6

## Sheet: FigureS6b
Figure S6b
		0.25uM	0.35uM
	Onset of pearling (s)	430	98
		433	95
		435	60
		446	64
		452	68
		435	68
		426
		420

[truncated: 4 more sheets: FigureS9b, FigureS9c, FigureS10b, FigureS11]
